# Supplementary material for: Brain microvascular endothelial cell dysfunction in an isogenic juvenile iPSC model of Huntington’s disease
Source: Fluids Barriers CNS. 2022 Jun 30;19:54. doi: 10.1186/s12987-022-00347-7 (PMC9245306; doi:10.1186/s12987-022-00347-7)
Supplement: Supplementary file 1 — Additional file 1. Summary of RNA sequencing data. [file 12987_2022_347_MOESM1_ESM.xlsx]

## Sheet: FPKM
ENTREZID	gene symbol	HD180_iPSC_1	HD180_iPSC_2	HD-corrected_iPSC_1	HD-corrected_iPSC_2	HD180_iBMEC_1	HD180_iBMEC_2	HD-corrected_iBMEC_1	HD-corrected_iBMEC_2
100287102	DDX11L1	0.0314359	0.0470503	0.0321926	0	0.0309632	0.0622585	0	0
653635	WASH7P	10.0253	9.79826	10.8529	11.319	11.5661	11.9479	13.2114	17.3973
102466751	MIR6859-1	1.52742	1.90507	3.12836	1.73552	6.3939	1.13439	5.94492	8.60656
100302278	MIR1302-2	0.37632	0	0	0	0	0	0	0.146238
645520	FAM138A	0	0.0458567	0.11766	0.0348128	0	0	0	0
79501	OR4F5	0	0	0	0	0	0	0	0
729737	LOC729737	10.3504	8.54325	10.9298	10.6934	5.40105	2.84184	6.27263	6.23049
102725121	DDX11L17	0.0664094	0	0.0906771	0.050305	0.0436071	0.0876821	0	0.0688181
102723897	WASH9P	6.19756	6.88055	6.62268	7.70997	6.41802	6.44032	8.3306	10.6616
102465909	MIR6859-2	0.381854	0	0.391045	0	0	1.51252	0	0.890334
729759	OR4F29	0.110612	0	0	0	0	0	0	0.0429838
100132287	LOC100132287	3.06602	2.79248	4.30812	3.59177	3.06088	3.21851	3.81012	3.5559
105378947	LOC105378947	0.0221648	0.011058	0.0907932	0.0335796	0.130989	0.0768201	0.183321	0.129199
101928626	LOC101928626	0	0	0	0	0	0	0	0
102465432	102465432	14.2959	17.7579	14.9388	21.8793	37.3576	16.4677	30.6598	30.158
81399	OR4F16	0	0	0	0	0	0	0	0
100133331	100133331	3.6886	2.63759	4.58016	3.95871	2.73532	3.36378	4.03853	4.11836
100288069	LOC100288069	1.78031	2.02207	3.20024	2.82629	1.79085	1.65042	1.97188	1.98718
400728	FAM87B	0.0267141	0.0533107	0.191499	0	0.0920931	0.105814	0.220947	0.0207622
79854	LINC00115	0.276025	0.334437	0.424003	0.567526	0.563168	0.390475	0.479611	1.02667
643837	LINC01128	1.29929	1.50128	1.44864	1.53596	4.75612	5.19101	7.06559	5.25451
284593	FAM41C	0.0152204	0	0.0311736	0.0230589	0	0	0	0
100130417	LINC02593	0	0.0344077	0.335478	0.274272	1.51144	5.39524	10.301	9.05863
148398	SAMD11	0.19317	0.223179	0.249877	0.123222	6.62922	19.6118	29.6385	30.2081
26155	NOC2L	73.2521	74.9418	69.8585	75.8671	45.0587	40.4333	31.9704	35.3814
339451	KLHL17	5.9308	6.69879	6.82118	7.66245	5.78231	5.91021	8.29015	10.9562
84069	PLEKHN1	0.60858	0.587001	0.758261	0.514781	0.759275	0.482114	5.65522	4.01253
84808	PERM1	0.0399069	0.0995479	0.190715	0.130994	0.288249	0.197588	1.71503	0.852933
57801	HES4	0.820108	0.842374	0.864549	0.98666	4.12203	4.38299	18.7763	10.2826
9636	ISG15	24.6814	22.413	36.1192	27.4544	27.3011	5.43553	10.72	16.7317
375790	AGRN	68.9065	67.2011	72.1019	58.4943	72.8109	82.939	196.921	137.236
105369174	105369174	0.145695	0.0969165	0.132624	0.110364	0.0478346	0.0961824	0.0630073	0.0251632
105378948	LOC105378948	0.0590138	0.132489	0.151086	0.189987	0.261568	0.0876572	0.315824	0.44719
401934	RNF223	0	0.0461836	0.0473994	0.035061	0.319125	0.0916676	0.698078	1.04322
54991	C1orf159	1.2512	0.940052	1.51775	1.07471	2.37674	2.5628	2.75378	2.8681
254099	LINC01342	0	0.0159932	0	0	0	0	0	0
406984	MIR200B	1.09331	0	0.559812	0	0	0	0	0
406983	MIR200A	0	0	0	0	0	0	0	0
554210	MIR429	0	0	0.961123	0	0	0	0	0
254173	TTLL10	0.037879	0.0692923	0.23921	0.0191289	0	0	0	0
8784	TNFRSF18	0.194745	0.215908	0.84205	0.278648	0	0	0.210549	0.134539
7293	TNFRSF4	0	0.0221539	0.0227371	0.067274	0.0109344	0	0	0
51150	SDF4	32.5978	31.2554	31.0443	32.3455	34.1744	33.9918	36.8812	41.1311
126792	B3GALT6	11.8535	11.8552	13.6811	13.4227	17.8013	21.3306	22.2716	25.2315
388581	C1QTNF12	1.35923	1.26271	1.15196	1.01187	0.992554	1.02108	1.82425	1.27497
118424	UBE2J2	20.9768	22.0208	19.8631	20.9768	15.6467	16.2283	17.2432	17.6958
6339	SCNN1D	0.312901	0.544009	0.388403	0.330394	0.25683	0.427216	0.682738	0.825365
116983	ACAP3	4.9705	6.00177	5.98497	5.86783	5.99259	7.31661	8.45888	9.95937
102465434	MIR6726	0	0	0	0	0	0	0	0
126789	PUSL1	18.9395	22.016	20.5785	16.7569	14.8678	17.2731	17.8575	14.8082
54973	INTS11	38.6874	37.1635	40.5086	36.892	33.8349	33.811	31.186	32.7469
102465435	MIR6727	0	0	0	0	0	0	0	0
80772	CPTP	6.34746	6.32466	5.74672	6.81607	6.74099	6.29432	7.53061	7.35166
83756	TAS1R3	0.108154	0.11691	0.129217	0.0750995	0.177547	0.0624746	0.144702	0.224154
1855	DVL1	27.0778	27.1276	28.8508	26.4894	27.7325	28.9404	25.4708	27.2766
102466740	MIR6808	0	0	0	0	0	0	0	0
54587	MXRA8	2.03525	1.98916	2.30632	2.19249	32.5014	50.7235	74.0771	71.4143
54998	AURKAIP1	90.9214	77.8872	87.1915	84.6963	59.8872	64.3018	58.4592	60.5115
81669	CCNL2	18.812	18.8256	21.789	23.1606	24.5295	26.6901	33.28	43.0134
148413	MRPL20-AS1	9.92296	8.28555	10.7551	10.2622	8.26671	10.0615	11.2454	11.0372
55052	MRPL20	25.434	25.1303	30.1026	31.4833	15.3966	18.7343	18.5352	19.7582
441869	ANKRD65	0.645538	0.538369	0.522941	0.613067	0.778181	1.2594	6.8157	6.38001
643965	TMEM88B	5.33043	3.58092	2.26997	3.4781	0.519829	0.574879	0.975716	1.47665
102724312	LINC01770	0.674161	0.499085	2.02662	1.07077	0.128521	0.193815	0.592501	0.540862
64856	VWA1	21.7025	23.0673	16.8884	17.6935	21.8482	20.4146	30.4395	32.7988
219293	ATAD3C	1.40156	1.51425	1.37827	1.19527	1.04679	0.983473	0.763171	0.753853
83858	ATAD3B	33.3625	30.6807	28.29	29.085	17.4362	13.8894	11.2082	14.0026
55210	ATAD3A	43.6345	43.7601	39.7208	39.0232	27.3705	26.3815	20.6214	19.5626
339453	TMEM240	1.65048	1.67005	1.6664	1.09176	2.31256	3.545	3.21196	3.0714
29101	SSU72	100.696	99.7387	111.691	107.102	110.487	96.931	85.1052	97.5281
643988	FNDC10	11.4479	9.33915	13.1619	10.7621	9.7699	7.95139	6.30136	7.38066
142678	MIB2	5.78986	4.77652	5.32209	4.81579	8.38335	8.17537	9.54606	11.2448
8510	MMP23B	2.70131	2.42375	2.16588	3.45798	3.93946	5.84758	8.06879	7.55156
984	CDK11B	16.1266	16.9488	18.2321	18.8542	14.404	14.8979	15.066	15.2431
728661	SLC35E2B	17.0072	16.0017	17.217	15.8589	18.7567	22.354	24.5849	24.5323
8511	MMP23A	5.21614	4.66133	4.93079	4.88475	9.00509	10.5292	16.7882	16.0155
728642	CDK11A	15.5223	15.3699	18.9416	18.1723	12.8656	15.3709	15.1615	18.7065
9906	SLC35E2A	7.41227	7.66228	7.96966	7.29139	9.47737	11.209	12.7351	12.9239
65220	NADK	14.1628	15.5322	14.1925	14.5332	16.3936	19.1902	16.921	18.1839
2782	GNB1	158.902	162.771	147.508	147.273	150.915	129.586	125.989	110.692
105378949	LOC105378949	0.672	0.858269	0.880863	0.621027	0.158855	0.385958	0.235397	0.250694
163688	CALML6	0.0926532	0	0.201627	0.210554	0	0.034406	0.146502	0.117017
339456	TMEM52	5.18258	5.72809	7.04922	5.43572	0.863863	0.894815	0.749961	1.30133
85452	CFAP74	0.028156	0.0280941	0.00640748	0.0236979	0.0123256	0.0123917	0.00608817	0.0121572
2563	GABRD	0.623008	0.466229	0.62661	0.4635	0.0109578	0	0	0.017293
5590	PRKCZ	5.28983	6.31927	6.31933	6.31347	9.08901	9.53173	10.4129	11.7817
100506504	PRKCZ-AS1	1.25229	1.36997	2.30219	2.21722	1.72386	1.9871	2.02597	1.51269
199990	FAAP20	7.70119	7.03173	7.75847	7.72856	5.73391	6.68829	6.1374	5.98539
105378592	105378592	0.0363162	0.0289891	0.0595045	0.0440151	0	0.0143848	0.0212022	0.0451601
6497	SKI	48.0924	46.7775	38.9258	42.4642	30.9063	33.8593	30.5152	25.7612
105378594	105378594	0.4112	0.205148	0.916506	0.174064	0.0655173	0.143714	0.282432	0.0939958
79906	MORN1	0.380874	0.256525	0.636255	0.418341	0.808909	0.945253	1.18362	1.30247
100129534	LOC100129534	0.392725	0.749148	0.780698	0.761221	0.978425	1.24675	2.38273	2.36102
11079	RER1	16.1087	17.2747	16.1003	16.1437	18.8837	17.9162	18.9282	19.5651
5192	PEX10	7.19197	6.89126	7.30112	6.84706	7.55842	8.05843	8.56089	8.72425
9651	PLCH2	0.0604528	0.0412715	0.123816	0.0506132	0.00626776	0.0220548	0.0650146	0.0123642
55229	PANK4	5.70676	6.10301	6.61822	5.75653	6.03015	6.87388	5.67641	6.68661
388585	HES5	0	0	0.0189665	0	0.0364844	0	0.0360427	0
115110	TNFRSF14-AS1	0	0	0	0.00851667	0	0	0	0
8764	TNFRSF14	0	0.0280279	0.0230126	0.0255334	0	0	0	0
100996583	LOC100996583	0	0	0.19048	0	0	0.184189	0.0723952	0.0578249
127281	PRXL2B	19.3112	18.4605	17.5906	17.6832	3.7321	7.60774	5.59393	5.74083
79258	MMEL1	0	0	0	0	0	0	0	0
100287898	TTC34	0	0	0	0	0	0	0	0
140625	ACTRT2	0	0	0	0	0	0	0	0
440556	PRDM16-DT	0	0	0	0	0	0	0	0
63976	PRDM16	0.0630499	0.0996097	0.0645675	0.0477602	0.0103503	0.0364204	0.00511249	0.0081671
100422968	MIR4251	0	0	0	0	0	0	0	0
27237	ARHGEF16	15.1363	16.0068	12.6446	13.157	12.3026	16.7039	16.9161	19.1805
1953	MEGF6	3.46956	2.62423	5.00759	3.43511	6.68065	4.82133	20.1097	23.9369
693135	MIR551A	0	0	0.27699	0	0.266412	0	0.263187	0
127262	TPRG1L	17.0683	16.7213	15.1464	14.3874	17.7596	17.6961	16.3479	16.9559
49856	WRAP73	15.008	13.7094	13.5225	12.7231	12.2383	13.2423	11.2128	13.2797
7161	TP73	0.256305	0.31154	0.606078	0.437722	1.7029	1.90123	2.55743	2.62221
57212	TP73-AS1	7.57461	8.30453	7.90523	8.03529	6.66431	7.6481	6.88501	7.61903
148870	CCDC27	0.0565709	0.08467	0.050691	0.0535655	0.0487552	0.0280096	0.0756877	0.274794
388588	SMIM1	1.04227	1.31128	2.18112	0.686535	2.36563	1.30134	4.32122	3.0289
57470	LRRC47	50.8633	45.6245	44.2448	42.1314	30.173	35.5007	31.2484	29.9055
9731	CEP104	5.01798	6.09312	4.35804	5.0624	5.74199	5.86293	5.67985	5.56847
1677	DFFB	4.18857	4.36274	4.03845	3.18443	2.59451	2.06248	2.03409	3.14229
339448	C1orf174	6.15349	7.04169	6.17444	6.82989	8.62938	9.03772	7.63884	8.78759
100133612	LINC01134	0.146325	0	0.10898	0.0302294	0.11792	0.10538	0.168267	0
728716	LINC01346	0	0	0	0	0	0	0	0
284661	LINC01777	0	0	0	0	0	0	0	0
55966	AJAP1	2.19102	1.79727	0.920193	0.969709	2.04289	0.690712	0.0259506	0.0255111
100616489	100616489	0	0	0	0	0	0	0	0
100616421	MIR4689	0	0	0	0	0	0	0	0
261734	NPHP4	3.69373	3.04764	4.2539	4.05046	1.83714	3.23023	3.09484	2.92775
8514	KCNAB2	0.780182	0.436284	1.21161	0.874573	0.408151	0.560327	0.709092	0.95063
26038	CHD5	0.816898	0.903584	0.525602	0.470205	0.0449948	0.103777	0.0679824	0.156635
6146	RPL22	70.2516	62.9148	75.641	91.0823	66.8154	106.242	99.6337	105.192
102724450	RNF207-AS1	0.0686933	0.137085	0.281387	0.884596	0.270641	0.340116	0.534728	1.01438
388591	RNF207	0.178973	0.257949	0.544753	0.297505	2.74216	2.68795	4.66329	8.47729
23463	ICMT	65.0377	62.4805	67.0726	67.2032	50.9832	55.7532	45.7971	36.7746
148645	LINC00337	1.09114	0.852062	1.73279	1.14997	0.623035	0.344507	0.261584	0.344132
390992	HES3	17.441	10.2431	25.8272	13.2115	0	0	0	0
387509	GPR153	2.26007	1.81764	3.29464	2.18911	2.3903	1.89559	2.32531	1.9725
11332	ACOT7	66.714	67.0337	59.5711	62.2105	20.5333	15.2619	15.0178	13.5074
54626	HES2	0.153464	0.0408337	0.120487	0.151123	1.91464	1.28159	1.75707	3.28794
83715	ESPN	1.9855	1.96103	3.33721	2.78917	0.618791	1.20097	0.823782	1.14887
100422975	MIR4252	0	0	0	0	0	0	0	0
8718	TNFRSF25	2.77821	2.46109	3.44185	3.32611	2.65634	2.52296	4.21978	6.62515
57449	PLEKHG5	3.95814	4.55006	5.51246	5.34048	4.8626	4.17254	8.03149	9.25238
79707	NOL9	10.6395	11.6652	10.5041	9.5653	7.8361	7.81377	6.59176	5.12545
80835	TAS1R1	0	0.0193315	0.0248005	0	0.0190827	0.0191851	0	0.0150576
3104	ZBTB48	4.23339	3.62242	3.20213	4.07794	4.60446	3.68117	4.337	4.61402
9903	KLHL21	16.6095	18.3065	18.3329	17.0332	8.14378	8.67456	8.31504	11.0015
148479	PHF13	15.2974	17.2393	16.0697	17.0751	18.5657	23.1296	18.9462	18.1171
90326	THAP3	2.44867	2.30755	2.56855	3.00127	2.86406	4.15917	3.89661	5.09479
55735	DNAJC11	27.2671	25.9483	27.0917	28.7124	16.4886	17.1705	13.3197	16.8593
100505887	LINC01672	0	0	0	0	0	0	0	0
23261	CAMTA1	3.04036	2.8049	3.44128	3.29449	2.30538	2.84278	2.54704	2.63213
9341	VAMP3	17.8053	17.6134	19.1383	17.4124	33.1265	33.8756	43.863	44.1326
8863	PER3	1.61096	2.02287	1.52621	1.33231	0.371772	0.893955	0.810266	0.777235
10911	UTS2	0	0	0.0834229	0	0	0	0.0198164	0
3604	TNFRSF9	0	0	0.00845234	0.00625214	0.109749	0.0326926	0.0762957	0.0256591
11315	PARK7	147.696	134.51	153.432	168.609	107.841	126.433	117.412	114.448
54206	ERRFI1	28.8768	24.753	24.0234	35.9286	158.745	88.0969	109.022	114.599
102724539	LINC01714	0	0	0.0535031	0	0.10292	0	0.101674	0.121816
50651	SLC45A1	0.793945	0.7922	0.948564	0.871276	0.320823	0.796279	1.31727	1.17082
473	RERE	24.118	21.7684	25.8381	19.8677	28.0091	30.6171	30.3701	22.5872
102724552	RERE-AS1	0.187075	0.186664	0.114947	0	0	0.0741002	0	0.174475
2023	ENO1	659.912	625.448	622.262	621.997	458.348	403.816	280.597	303.57
102465436	MIR6728	0	0	0	0.221003	0.287366	0	0	0
100505975	ENO1-AS1	0.116179	0.115924	0.118976	0	0	0	0.113047	0.135442
765	CA6	0	0	0	0	0	0	0	0
155184	SLC2A7	0	0	0	0	0	0	0	0.0130832
6518	SLC2A5	0	0	0.0349882	0	0	0	0	0
80045	GPR157	0.464744	0.796651	0.939657	0.893646	4.76534	3.06807	2.4002	2.408
407040	MIR34A	0	0.471073	0.241737	0.357623	0.697516	0.701257	0.45938	1.65116
9563	H6PD	0.914356	0.641921	1.62041	0.924879	6.65208	8.19501	14.5655	10.549
80176	SPSB1	0.999335	1.396	1.85916	1.50768	13.8049	11.1576	10.6639	10.1616
100506022	LINC02606	0	0	0	0.0161356	0.0629424	0	0.113997	0.115887
84275	SLC25A33	9.83244	9.63304	11.28	12.6138	5.9671	7.79564	6.19433	5.67785
199953	TMEM201	9.04641	8.04918	8.06275	7.23914	4.67712	5.27385	4.47553	4.58788
5293	PIK3CD	3.87171	3.9454	4.06258	3.38932	3.09606	3.20283	3.50998	4.37045
644997	PIK3CD-AS1	0	0	0	0	0	0	0	0
101929074	PIK3CD-AS2	3.00859	2.73153	3.91372	3.14133	2.24254	2.81821	3.7978	4.8451
22883	CLSTN1	37.7914	40.5838	43.0209	38.1604	42.8951	57.5856	57.0006	51.8309
56998	CTNNBIP1	12.2678	8.18361	18.1299	15.8142	18.7355	21.8322	24.8947	25.9218
84328	LZIC	7.38158	7.27063	8.04538	9.05253	14.9853	13.9023	14.4575	14.6007
64802	NMNAT1	0.743912	0.618564	0.864602	0.626124	2.96579	2.05796	3.59054	3.30383
100847055	MIR5697	0	0	0	0	0	0	0	0
105376719	105376719	0	0.0618353	0	0	0	0	0	0
116362	RBP7	1.14964	1.38445	1.13672	1.62159	0.546654	0.785123	0.848626	1.10918
10277	UBE4B	27.11	28.8669	29.0909	27.4933	23.3884	23.0253	29.8673	26.2503
23095	KIF1B	11.0537	12.3511	12.4438	10.278	9.72179	12.5241	11.5318	8.1021
100422970	100422970	0	0	0.618397	0	0	0	0	0
5226	PGD	169.489	178.095	177.57	189.25	99.5388	113.328	113.017	122.782
100526739	CENPS-CORT	0	0	0	0	0	0	0	0
378708	CENPS	0.424103	0.409521	0.406291	0.321257	0.24255	0.379324	0.35942	0.489105
1325	CORT	0.0632804	0.126283	0.216012	0.0958696	0.186986	0.480417	0.0615741	0.311484
1676	DFFA	30.3014	29.3909	26.4818	29.7116	24.66	23.6078	22.723	23.9589
5195	PEX14	10.1558	9.93162	10.3277	9.78482	11.0592	15.8664	15.5513	14.7878
54897	CASZ1	1.23937	1.40424	1.65768	1.20424	2.71528	6.82462	3.28257	3.64593
148345	C1orf127	0.0648341	0	0.224082	0.0368338	0	0	0	0
23435	TARDBP	70.8725	73.4017	70.838	79.7171	54.7598	63.2362	53.3059	57.4991
10747	MASP2	0.974598	1.04192	0.977687	0.760855	0.656286	0.581024	0.948319	1.02025
6723	SRM	155.246	167.442	141.415	142.614	74.135	68.4933	46.8997	58.6879
5394	EXOSC10	36.328	40.5373	38.5266	38.2068	40.8332	40.187	33.8522	30.4819
2475	MTOR	25.1048	24.9793	26.0282	22.3567	16.6817	19.1958	15.7705	12.014
100873935	MTOR-AS1	0	0	0.376644	0	0.036226	0.145681	0.214724	0
10218	ANGPTL7	0.10205	0.101826	0.267072	0.00858919	0.089347	0.0336849	0.20963	0.0176252
29914	UBIAD1	8.72618	9.34305	8.77302	7.42946	4.36169	5.84359	4.81166	4.34619
57540	DISP3	1.70365	0.682638	1.73091	1.30744	0.69147	1.01399	0.174038	0.159862
101929181	LINC01647	0	0	0	0.0306136	0	0	0	0
26232	FBXO2	27.8435	24.5796	19.2572	22.33	14.033	17.9615	22.2753	21.9225
93611	FBXO44	5.72255	5.36738	5.43542	6.32884	3.17757	5.14255	5.56129	6.89375
26270	FBXO6	0.587814	0.905285	0.902944	0.261353	1.25864	1.36662	1.26827	1.67843
10459	MAD2L2	138.295	118.27	120.644	117.266	58.6833	87.6118	89.495	80.9749
374946	DRAXIN	16.2211	13.7956	12.3797	12.3419	5.56871	12.5001	12.4329	10.7136
57085	AGTRAP	18.1006	14.9417	24.7064	21.6075	19.4921	28.9081	23.7451	26.1666
284498	C1orf167	0.0979348	0.0488598	0.0547047	0.0438368	0	0.0440816	0	0.00691956
102724659	C1orf167-AS1	0	0	0	0	0	0	0	0
4524	MTHFR	2.4985	3.00759	2.89251	2.5594	1.68441	2.51522	3.3684	3.04522
1185	CLCN6	5.32696	5.55582	5.10578	5.7719	3.75479	3.51366	4.02803	4.83663
100379251	NPPA-AS1	0.359338	0.576795	0.383986	0.106512	0.123107	0.123768	0.136819	0.182138
4878	NPPA	0.759242	0.848482	1.02632	0.621134	0.418781	0.240587	0.531914	0.377654
4879	NPPB	11.5694	12.5833	3.08578	7.43937	5.78931	1.87873	5.82781	9.36764
26829	RNU5E-1	0	0	0	0.330575	0	0	0	0
90231	KIAA2013	26.0243	23.1778	23.2086	22.0263	22.3141	23.7932	26.2778	25.231
5351	PLOD1	27.7512	30.0302	32.0007	32.5464	30.5069	31.0482	38.5542	39.0437
9927	MFN2	28.3271	28.492	28.2228	27.9099	26.3681	26.6668	26.5073	25.3238
60672	MIIP	24.5893	23.8001	21.4213	20.0901	19.604	16.2768	13.5613	13.9014
102466982	MIR6729	0	0	0	0	0	0	0	0
943	TNFRSF8	18.4359	9.032	11.2301	13.0869	0.0356869	0.0239189	0.0117516	0.0469323
102465836	MIR7846	0	0	0	0	0	0	0	0
7133	TNFRSF1B	0.49145	0.329153	0.827308	0.438567	12.6519	5.79321	2.46305	6.22118
100616438	MIR4632	0	0	0	0	0	0	0	0
55187	VPS13D	4.87618	4.74343	5.55797	3.61549	3.2869	4.7484	4.86061	3.28859
677885	SNORA59A	0.341659	1.19318	1.04965	1.55283	0.673042	1.01498	0.498669	2.65538
9249	DHRS3	8.44295	10.2921	7.8203	8.04719	17.2596	22.0353	36.3585	58.9409
102466722	MIR6730	0	0	0	0	0	0.383773	1.50841	0.903622
343066	AADACL4	0	0	0.0229927	0	0	0	0	0
126767	AADACL3	2.13551	4.44721	0.420308	0.79668	4.62369	0.419126	0.0249602	0.0946992
93190	C1orf158	0.0991071	0.222501	0.0507463	0	0.341659	0.0490702	0	0
390999	PRAMEF12	0	0	0	0	0.0394533	0	0	0.0311314
65121	PRAMEF1	0	0	0	0	0	0	0	0
440560	PRAMEF11	0	0	0	0	0	0	0	0
343069	HNRNPCL1	0.577024	0.531467	0.386366	0.285792	0.0437189	0.285697	0.215948	0.25873
65122	PRAMEF2	0	0	0	0	0	0	0	0
400735	PRAMEF4	0	0	0	0	0	0	0	0
343071	PRAMEF10	0	0	0	0	0	0	0	0
441871	PRAMEF7	0	0	0	0	0	0	0	0
440561	PRAMEF6	0	0	0	0	0	0	0	0
653606	PRAMEF22	0	0	0	0	0	0	0	0
102724742	PRAMEF28P	0	0	0	0	0	0	0	0
101929983	PRAMEF27	0	0	0	0	0	0	0	0
649330	HNRNPCL3	0.0774336	0.0772634	0.0792974	0.136864	0.0508461	0.102238	0.0251152	0.0401211
441873	PRAMEF25	0	0	0	0	0	0	0	0
649324	PRAMEF34P	0	0	0	0	0	0	0	0
440563	HNRNPCL2	0.044924	0.0672379	0.0460053	0.0340298	0	0	0.0218563	0.0523726
645354	PRAMEF36P	0	0	0	0	0	0	0	0
645359	PRAMEF26	0	0	0	0	0	0	0	0
101060301	HNRNPCL4	0	0.0558384	0.0573083	0.0635859	0.220479	0.0277077	0.108905	0.108733
343070	PRAMEF9	0	0	0	0	0	0	0	0
400736	PRAMEF13	0	0	0	0	0	0	0	0
391003	PRAMEF18	0	0	0	0	0	0	0	0
343068	PRAMEF5	0	0	0	0	0	0	0	0
391002	PRAMEF8	0	0	0	0	0	0	0	0
645382	PRAMEF33	0	0	0	0	0	0	0	0
653619	PRAMEF15	0	0	0	0	0	0	0	0
729528	PRAMEF14	0	0	0	0	0	0	0	0
645414	PRAMEF19	0	0	0	0	0	0	0	0
391004	PRAMEF17	0	0	0	0	0	0	0	0
645425	PRAMEF20	0	0	0	0	0	0	0	0
126755	LRRC38	0.194234	0.326413	0.0732824	0.0464628	0	0	0	0
10630	PDPN	79.7596	74.7927	55.8804	63.7979	16.35	16.8501	21.139	21.9645
7799	PRDM2	3.99679	4.42069	4.12242	4.21682	8.42913	7.84058	8.39825	6.95774
23254	KAZN	1.51427	1.59271	1.25888	1.2571	0.999834	1.37777	1.53868	1.45049
200197	TMEM51-AS1	0	0.00742485	0	0.00563669	0.0952809	0.0257901	0.0506839	0.0896415
55092	TMEM51	1.9959	2.54256	2.87739	3.54487	5.0674	3.32923	5.05318	4.6386
727684	C1orf195	0.0722283	0	0.147934	0	0.106713	0	0.140561	0
114827	FHAD1	0.0284677	0.0319557	0.167629	0.056606	0.0420593	0.0739986	0.0623251	0.105094
101927417	FHAD1-AS1	0.0248242	0	0	0.0188042	0.0489017	0	0	0
79180	EFHD2	8.87221	9.25725	16.8777	11.1131	11.5619	10.5596	12.0458	12.3621
11330	CTRC	0	0	0.0304943	0	0	0	0	0
63036	CELA2A	0	0	0	0.0641388	0	0	0	0.0438715
51032	CELA2B	0	0	0.115238	0.277032	0.0831276	0.0835735	0.164242	0.39356
842	CASP9	2.37902	2.13147	3.22808	2.41407	1.85019	2.94968	2.90806	3.2781
23341	DNAJC16	5.01266	4.70138	4.71116	4.54338	6.24062	7.92324	7.37641	6.43008
79814	AGMAT	3.92702	3.82803	4.53582	4.70839	0.389229	1.05166	0.793065	0.838205
84301	DDI2	10.6965	9.80289	10.1999	9.1961	8.46475	8.88434	9.85182	8.68231
6248	RSC1A1	7.01672	8.02145	6.84139	6.13205	6.42838	7.53076	7.30449	5.58404
23207	PLEKHM2	22.6866	26.0822	22.1786	20.7119	29.0002	29.0846	28.0901	28.5063
284723	SLC25A34	0.0822454	0.134821	0.108289	0.0890011	0.219881	0.191973	0.274381	0.383528
388595	TMEM82	0.0615796	0.14337	0.483474	0.186586	0.222396	0.284568	0.419434	0.861477
54751	FBLIM1	27.7822	26.5935	21.0229	23.4429	25.6863	15.6014	15.9923	19.84
440567	UQCRHL	102.609	88.1773	101.273	130.629	54.2411	47.1241	41.468	47.0763
729614	FLJ37453	0.874406	0.739715	1.42104	0.986342	0.542966	0.950582	1.73865	1.66943
23013	SPEN	12.398	12.9683	14.4297	11.7674	12.611	16.3378	14.5165	11.0568
7709	ZBTB17	7.71361	8.29941	6.78576	6.9131	12.0646	13.8503	12.4973	15.0743
101928566	TBC1D3P6	0	0	0	0	0	0	0	0
149563	SRARP	0	0	0	0	0	0	0	0
27129	HSPB7	0.0267416	0.0622599	0.0365136	0.155301	0.149257	0.123577	0.277552	0.0831345
1187	CLCNKA	0.163824	0.0817319	0.377476	0.23268	0.06051	0.0101391	0.099629	0.0716199
1188	CLCNKB	0.241194	0.443725	0.432249	0.393956	0.141055	0.544857	1.48882	1.2009
348487	FAM131C	0.238586	0.089273	0.58028	0.263562	0.107707	0.177194	1.9346	1.02759
1969	EPHA2	24.0926	24.824	17.1795	22.7308	8.81338	3.99573	11.3391	12.1472
128272	ARHGEF19	16.9233	15.1155	23.1313	21.6121	8.31149	14.8476	20.4329	20.9578
101927546	ANO7L1	0.0642724	0.0641312	0.0164549	0.0608578	0	0	0.0156348	0.13737
79363	CPLANE2	1.27107	1.68639	1.73078	1.75637	2.65524	3.11209	3.53369	3.50642
54455	FBXO42	6.18899	6.19979	4.85674	5.77763	5.201	6.04389	6.74762	6.05142
26099	SZRD1	50.9117	53.4004	52.3207	53.0746	42.2751	52.8184	54.4767	54.5463
374955	SPATA21	0.0120632	0.0601835	0.0308839	0	0	0.0179183	0.0117379	0
55707	NECAP2	14.4308	12.9253	15.7385	17.0763	18.7631	21.1739	25.1861	23.8253
114819	CROCCP3	0.648184	0.699852	0.995679	0.868407	0.538383	0.469421	0.997834	0.860921
26871	RNU1-1	0.15833	0.157982	0	0	0	0	0.15406	0
100126512	100126512	0	0.0582225	0	0.0442005	0	0.0577815	0.0567773	0.0453503
100126517	100126517	0.36064	0.359847	0	0	1.06565	0.357122	0.701831	3.64377
102724970	102724970	0.145332	0.725066	0.644932	0.293571	0.429441	1.24726	0.89562	1.46839
100133301	100133301	0	0	0	0	0	0	0	0
7195	TRG-CCC1-1	0	0.364916	0	0	0	0	0	0
55672	NBPF1	3.32344	2.92471	3.66073	3.79629	2.84366	3.89773	6.15457	5.76891
84809	CROCCP2	7.50294	7.91216	9.23531	10.3974	4.65142	6.32257	7.60125	9.15858
11209	MST1P2	0.197011	0.137605	0.665785	0.693945	0.339585	1.36563	1.45691	2.71784
26869	RNU1-3	0	0.157982	0.324281	0	0	0	0	0
729574	729574	0	0	0	0	0	0	0	0
100126533	100126533	0	0	0.374522	0	0	0	0	0
284729	ESPNP	0.412364	0.578613	0.712614	0.566162	0.0761556	0.267974	0.35109	0.360552
100189045	TRG-CCC5-1	0	0	0	0	0	0	0	0
102723383	102723383	0	0	0	0	0	0	0	0
6060	RNU1-4	0	0.631927	0	0	0	0	0.15406	0
11223	MST1L	0.0890011	0.177611	0.170894	0.1854	0.0328735	0.352532	0.194853	0.423678
100500876	MIR3675	0	0	0.728522	0	0	0	0	0
100189298	TRG-CCC1-2	0	0	0	0	0	0	0	0
7193	TRE-TTC3-1	2.16384	0.719695	1.10796	0	1.06565	0	2.45641	1.40145
791226	TRN-GTT4-1	0	0	0	0	0	0	0.341431	0
9696	CROCC	14.4704	14.9417	18.3666	15.6481	4.81715	6.7652	6.36729	7.3782
26870	RNU1-2	0.633319	0	0.162141	0	0	0	0	0
4237	MFAP2	60.8426	55.3773	68.8291	68.4485	17.7095	30.5607	40.5126	42.2475
23400	ATP13A2	36.044	34.0986	38.4846	33.1602	28.5446	27.1512	25.5098	21.9842
6390	SDHB	46.4146	45.8632	40.6822	44.5245	27.1948	27.2738	22.2638	24.2066
11240	PADI2	3.26733	2.93354	2.23675	2.88975	0.427921	0.548083	0.492231	0.365412
29943	PADI1	0.153224	0.212951	0.308221	0.136793	0.0485101	0.0108378	0.0106495	0.0595432
51702	PADI3	0.0970492	0.134494	0.292634	0.122524	0.0106211	0.0694074	0.0104925	0.125712
100616188	MIR3972	0	0	0	0.452166	0	0	0	0
23569	PADI4	0.0516909	0.103155	0.0617576	0.0130519	0	0	0	0
353238	PADI6	0	0	0	0.0082092	0	0	0	0
55920	RCC2	304.133	278.651	312.188	284.351	89.1981	113.567	99.4614	97.4966
55160	ARHGEF10L	9.15697	8.49333	9.09432	7.52572	4.65836	6.90844	5.84707	5.11981
81569	ACTL8	0.477375	0.312345	0.432766	0.54538	0	0.0774948	0.0152296	0.0304112
101927876	LINC01654	0	0	0	0	0	0	0	0
84966	IGSF21	11.5159	10.3055	12.3535	12.6748	0.114689	0.0461216	0	0
127707	KLHDC7A	8.45562	8.9174	12.598	11.6696	0.509494	0.451368	0.373756	0.163199
5081	PAX7	0	0	0	0.0124627	0.016205	0.00814597	0.152084	0.108689
80834	TAS1R2	0	0	0.0632869	0	0	0.0407977	0	0
8659	ALDH4A1	19.5344	17.4945	19.9377	19.8889	23.8615	24.2264	17.406	16.0951
100616120	MIR4695	0	0	0	0	0	0	0	0
100302276	MIR1290	0	0.332167	0	0	0	0	0	0
126917	IFFO2	10.3149	9.8387	6.32238	8.76668	1.42593	1.60028	2.85009	3.77779
23352	UBR4	31.5408	31.3042	38.7834	21.2511	10.0447	12.7702	15.9391	8.08389
23065	EMC1	17.8692	17.539	14.7883	14.9757	12.8337	13.2182	13.3592	11.8095
51154	MRTO4	40.942	43.0745	42.9879	43.5047	22.1501	21.1758	16.1215	18.67
246181	AKR7L	0.078549	0.111966	0.275793	0.0935012	0.13263	0.133342	0.42583	0.209309
22977	AKR7A3	0.147256	0.0244887	0.326733	0.167319	0.314256	0.449609	0.417914	0.381492
100506730	LOC100506730	0.510979	0.624313	1.07859	0.363368	1.66395	1.97234	3.05423	1.66148
8574	AKR7A2	10.321	10.2686	11.6253	9.40278	17.9683	25.6637	21.1562	19.7494
54896	SLC66A1	4.46346	4.36075	3.77233	4.13045	5.31917	5.79142	6.21172	6.28674
832	CAPZB	82.0185	80.6239	81.1936	85.8205	63.9624	61.0401	55.0968	53.9109
100532736	MICOS10-NBL1	0	0	0	0	0	0	0	0
440574	MICOS10	6.05118	5.07648	7.80574	8.66544	2.99218	4.05351	4.95047	5.42323
644068	RPS14P3	1.3014	0.742024	0.729826	0.891923	0.762995	0.644353	0.693456	0.963289
4681	NBL1	0.221594	0.244797	0.218823	0.125893	0.0857456	0.0940424	0.0462041	0.110715
3362	HTR6	0.0766413	0.16824	0.384581	0.1045	0	0.0607149	0.0447448	0
255104	TMCO4	1.06392	0.585478	1.13575	0.947562	1.42898	2.92437	3.12452	3.38771
54546	RNF186	0	0	0	0	0	0	0	0
23252	OTUD3	2.33068	2.91033	3.4865	3.3847	3.3667	3.58939	3.56327	3.44905
30814	PLA2G2E	0.0533184	0	0	0	0	0	0	0
5320	PLA2G2A	0.100644	0.100423	0.154599	0.0381187	8.97128	4.41004	0.048965	0.156441
5322	PLA2G5	0	0	0	0	0	0	0	0
26279	PLA2G2D	0	0	0	0	0	0	0	0
64600	PLA2G2F	0	0	0	0	0.0964277	0.0074573	0.0146554	0.0351176
391013	PLA2G2C	0	0	0.1761	0	0	0	0	0
127733	UBXN10	0.203213	0.315414	0.471702	0.482324	0.137886	0.339856	0.303191	0.540497
101928017	101928017	0	0	0.104279	0	0	0.504172	0.099082	0
127731	VWA5B1	0.1614	0.0730073	0.242418	0.156493	0	0	0	0
339505	LINC01141	0	0	0	0	0	0	0	0
55450	CAMK2N1	1.977	1.22327	1.7192	1.73183	5.16733	3.27015	4.37398	4.06022
79594	MUL1	10.5541	9.00067	10.6813	9.6398	9.73861	10.9227	11.3446	11.7636
163933	FAM43B	0.935261	0.883034	0.504633	0.487541	0.0396213	0.0796678	0.0195708	0.125056
978	CDA	0.595056	0.593748	0.997165	0.532709	0.159847	0.937445	0.631648	0.336348
65018	PINK1	4.26585	4.56817	2.73908	2.83208	6.79772	7.38517	7.64626	9.21797
102464833	MIR6084	0	0	0	0	0	0	0	0
100861548	PINK1-AS	0.905861	0.734759	0.736147	0.854415	1.09371	1.07064	1.5354	1.25364
1650	DDOST	145.684	140.647	143.487	131.754	149.664	172.007	171.24	193.797
57576	KIF17	1.77941	1.9859	2.11191	1.88161	0.288732	0.224076	0.175145	0.30777
400745	SH2D5	3.91706	3.8222	4.9796	4.52237	0.462979	0.518964	0.189258	0.491295
50809	HP1BP3	21.4082	21.4036	20.8899	22.6108	33.7851	41.415	44.2515	44.4657
8672	EIF4G3	24.1983	23.6329	26.0097	24.8196	18.3094	21.6832	21.915	18.1676
100302155	MIR1256	0	0.435446	0.223454	0	0	0	0	0
1889	ECE1	18.602	18.3265	21.4748	19.5255	12.2514	12.4029	11.6454	10.6452
100506801	ECE1-AS1	0.0100878	0.0201313	0.0619838	0	0.00993612	0.00998942	0.0588949	0.188167
84224	NBPF3	0.579227	0.68209	1.10618	0.762895	1.15645	1.75173	2.15288	2.34822
249	ALPL	79.8191	72.9389	98.0884	82.1447	9.83007	11.5299	11.0216	5.35984
5909	RAP1GAP	3.03909	3.13509	4.03257	3.06081	0.729766	0.99862	0.954564	0.719794
84196	USP48	19.9341	21.3258	18.5941	19.6137	13.0668	15.5947	12.6429	14.2416
401944	LDLRAD2	0.135416	0.146379	0.0982286	0.111126	0.0722474	0.0391111	0.120784	0.201721
3339	HSPG2	10.5859	7.71897	21.4792	11.7973	36.1404	33.1572	89.3076	46.9286
23436	CELA3B	0	0	0	0	0	0	0	0
10136	CELA3A	0	0	0	0	0	0.0566985	0	0
101928043	LINC01635	0.223204	0.482546	0.419057	0.253615	0.183206	0.0736756	0.325778	0.607162
29092	LINC00339	5.98641	4.77861	5.32587	6.66033	3.42728	4.81651	7.28124	6.93537
998	CDC42	47.9899	53.6493	46.9284	50.4168	135.028	118.099	101.424	109.034
54361	WNT4	0.0170437	0.068025	0.143995	0.0580975	2.03967	1.03796	1.92376	1.24185
100616433	MIR4418	0	0	0	0	0	0	0	0
9923	ZBTB40	5.63726	5.97922	4.63897	5.87154	9.85731	10.7298	9.62369	8.58655
2046	EPHA8	0.826175	0.575497	1.41276	1.08634	0.115153	0.339595	0.128927	0.090864
102466615	MIR6127	0	0.237697	0	0	0	0	0	0
712	C1QA	0	0	0	0	0	0	0	0.0367594
714	C1QC	0	0	0.0446533	0	0	0	0	0
713	C1QB	0	0	0	0	0	0	0	0
2048	EPHB2	4.30882	3.94022	8.51967	5.37107	16.0746	23.6761	17.8663	20.101
100616391	MIR4684	0	0	0	0	0	0	0	0
100422914	MIR4253	0	0	0	0	0	0	0	0
646262	LACTBL1	0	0	0.0305644	0	0	0	0	0
729059	TEX46	0	0	0.0521393	0.231403	0	0	0.099082	0
23028	KDM1A	82.3932	87.3698	100.871	93.5323	92.3522	96.2377	78.6765	97.39
100422866	MIR3115	0	0	0	0	0	0	0.371558	0
100616177	100616177	0	0	0	0	0	0	0	0
7798	LUZP1	20.6808	22.8563	23.4432	21.3334	19.6172	21.2157	18.9206	17.9853
3352	HTR1D	3.1141	1.68157	1.56639	1.5888	0.433026	0.435348	0.169331	0.61219
100996511	LINC01355	0.0443738	0.0590351	0.106031	0.151259	0.254955	0.300263	0.647659	0.390858
10236	HNRNPR	37.4238	35.6364	42.9075	43.6672	40.9323	51.0112	40.2284	40.3469
80818	ZNF436	0.258905	0.328303	0.160187	0.306438	3.51173	3.49318	4.25647	4.10828
148898	ZNF436-AS1	0	0.0180614	0.0185368	0.0548463	0.436808	0.519812	0.845426	0.998846
6920	TCEA3	0.0978174	0.0177459	0.0546392	0.0202081	0.201451	0.255367	0.216318	0.704949
55616	ASAP3	11.2206	12.2008	14.8335	13.97	6.86217	6.27126	9.85157	9.66455
1870	E2F2	1.12182	1.12846	2.33968	1.48538	2.2099	4.11386	2.87536	2.25059
101928163	LOC101928163	0	0	0.0219398	0	0	0	0	0.0333018
3399	ID3	56.5008	57.0458	81.4257	81.09	81.0409	98.9288	74.4519	109.716
259283	MDS2	0	0	0	0.0383043	0	0	0.0246017	0
6135	RPL11	1048.55	886.546	1074.38	1291.53	897.969	1134.89	1048.73	1158.4
6924	ELOA	23.6389	24.6563	21.4697	22.005	14.3581	13.8473	10.6216	10.1047
100506963	ELOA-AS1	0.742572	0.358519	0.51514	0.290321	0.778592	0.687888	1.25863	0.577129
57095	PITHD1	45.6887	42.8888	44.2146	45.9474	29.8802	36.1754	27.0105	30.9805
11313	LYPLA2	53.1686	49.9427	53.3974	58.3989	41.7126	50.0664	52.4328	51.0577
2582	GALE	9.53114	8.86875	10.791	11.4437	15.5546	14.5447	17.6644	18.1281
3155	HMGCL	3.64946	2.65857	4.69643	3.97544	10.6724	9.43441	18.101	17.9595
2517	FUCA1	4.00581	3.76578	4.23784	2.86721	3.6521	5.11414	9.3311	8.68817
1269	CNR2	0	0	0	0	0	0	0	0
100616492	MIR378F	0	0	0	0	0	0	0	0
55629	PNRC2	55.3484	58.7642	58.2869	60.3993	66.9388	87.9468	70.0379	77.1166
10772	SRSF10	23.6397	24.9692	26.1962	27.4651	16.8024	19.3433	15.4117	16.5697
127294	MYOM3	0.00895381	0.0670061	0.0916933	0.040695	0.0176383	0	0.0348495	0.00695893
58985	IL22RA1	0.0602461	0.180341	0.220344	0.0717142	0.0678172	0	0.0334981	0.0668906
163702	IFNLR1	2.83434	2.58731	3.18651	3.29052	1.37057	2.62365	2.93278	2.84137
284632	LINC02800	0	0	0	0	0	0	0	0
57822	GRHL3	1.33047	1.07954	0.202128	0.592514	4.60821	7.8977	3.82688	6.20995
90529	STPG1	1.64049	1.14654	1.73179	2.27732	2.40594	2.73373	2.74951	3.17907
57185	NIPAL3	2.8924	2.05336	2.21928	1.87657	2.71119	2.93341	3.65618	4.7846
100750325	RCAN3AS	0.242108	0.543546	0	0.0916981	0.119233	0.119873	0	0
11123	RCAN3	8.49253	8.56793	9.09186	8.2442	11.1334	12.8479	14.6592	12.6147
100506985	NCMAP-DT	2.40179	3.59478	3.77139	3.65892	4.57364	5.52309	7.86801	4.1067
400746	NCMAP	0.0939948	0.0527559	0.0601608	0.0356004	0.144658	0.0465389	0.142907	0.132409
10250	SRRM1	45.0067	44.2322	49.5527	45.2857	35.3136	36.1142	31.0163	33.6637
25932	CLIC4	129.604	129.047	125.384	123.145	103.069	91.1133	74.3567	76.1873
864	RUNX3	0.185283	0.110925	0.0542121	0.0882209	0.0208567	0.0209686	0	0.00822871
102465437	MIR6731	0	0	0	0	0	0	0	0
100616365	MIR4425	0	0	0	0	0	0	0	0
25949	SYF2	19.4782	18.8668	19.8872	24.8716	19.7754	23.7883	24.3417	31.867
57035	RSRP1	4.54575	4.55827	6.15684	8.92891	7.51047	8.46667	12.0073	19.1552
6007	RHD	0.0159252	0	0	0	0	0	0	0
23585	TMEM50A	11.6872	10.9491	14.3421	14.2463	12.7155	14.3623	15.1405	18.9723
6006	RHCE	0.0403409	0.0335435	0.00688531	0.0203721	0.0397342	0.186421	0.104675	0.114961
55219	MACO1	7.25513	7.97442	5.89479	7.00803	9.79477	11.3378	10.5709	14.6988
26119	LDLRAP1	6.52864	7.20415	5.22223	6.45331	6.32077	7.21851	5.95979	7.76799
57134	MAN1C1	6.18799	5.30909	3.02523	3.40747	3.21279	1.8394	1.15959	2.07418
57190	SELENON	44.7213	39.0429	49.849	44.5418	69.0989	77.8981	72.7999	77.5139
56181	MTFR1L	5.19753	5.59583	7.12636	5.99163	8.3549	7.99311	10.4723	11.1024
646471	LOC646471	0.135055	0.0425552	0.196539	0.279989	0.525094	0.549027	0.615567	1.22643
79000	AUNIP	9.69414	8.89815	9.78392	9.4017	7.16923	9.27923	5.46659	5.71569
164091	PAQR7	3.63049	3.05715	3.83249	4.54109	8.20596	7.82051	17.6834	20.1211
3925	STMN1	102.3	98.7664	109.354	109.027	133.963	188.142	142.526	141.423
100500808	MIR3917	0	0	0.285925	0	0	0	0	0
5051	PAFAH2	2.92473	2.66051	2.60354	3.10794	6.33664	4.66668	5.26436	5.92375
2134	EXTL1	0.234819	0.295962	0.423989	0.346388	0.359105	0.52013	0.336719	0.609942
7780	SLC30A2	0.114296	0.0207355	0.191532	0.0787085	1.09507	2.32536	0.889716	1.24364
105376910	LOC105376910	0	0	0	0	0.0924976	0.488217	0.0456888	0.273701
84676	TRIM63	0	0	0	0	0.202179	0.0580751	0	0.0683712
149420	PDIK1L	0.41207	0.709682	1.91918	1.0476	1.27322	2.37564	2.40575	2.72881
79927	FAM110D	0.198783	0	0.101784	0.310567	0.391588	0.172239	0.0725337	0.135183
105376887	105376887	0	0	0	0	0	0	0.0121354	0
51042	ZNF593	32.7276	37.4463	45.889	44.127	25.2209	30.9821	32.3123	34.7957
10256	CNKSR1	5.87316	6.69603	6.89248	6.1807	9.3858	11.3585	12.3501	13.1042
378807	CATSPER4	0.139005	0.0554797	0.284701	0.0421183	0	0	0.040577	0
101928303	ZPLD2P	0.650356	0.769099	0.962014	0.821072	0.0949001	0.0477046	0.0703133	0.131045
64793	CEP85	14.1435	14.6251	13.9578	16.6566	8.48352	10.2767	6.67524	8.45099
83442	SH3BGRL3	44.7827	42.0586	48.5555	43.731	42.4807	46.9979	59.2786	63.5291
91544	UBXN11	3.74703	3.85134	3.91422	3.98701	4.50535	8.32687	6.98715	9.68138
1043	CD52	0.0514179	0.10261	0.579211	0.311592	2.17772	7.28104	5.50347	7.59281
55057	CRYBG2	2.58553	2.36332	3.83925	3.15813	8.77683	5.2852	8.20334	8.86682
257101	ZNF683	0	0.0233204	0	0	0	0	0	0
79727	LIN28A	645.93	624.127	667.088	583.163	294.317	341.524	190.401	237.254
79947	DHDDS	12.0729	13.7144	10.8875	10.8392	14.1891	9.57148	11.8486	12.5532
101928324	DHDDS-AS1	0.06624	0.363519	0.203503	0.175618	0.260975	0.393563	0.128908	0.102964
3151	HMGN2	115.641	120.834	126.824	118.275	81.5977	146.128	122.057	105.865
6195	RPS6KA1	19.5199	20.8117	20.2307	20.8454	12.5461	13.7849	13.0352	14.147
100302190	MIR1976	0	0	0	0	0	0	0	0
101928728	LOC101928728	0.420929	0.564381	0.801504	0.747312	0.641333	1.02252	1.06875	0.659406
8289	ARID1A	37.5079	39.7976	51.1626	40.1725	36.7889	48.5832	45.0431	27.0003
55650	PIGV	2.08256	2.32348	2.17768	2.58263	4.49195	5.55152	5.00188	6.09183
84243	ZDHHC18	17.3631	18.6126	17.3066	19.5189	16.2709	17.8982	17.072	17.9886
2810	SFN	4.5021	4.74834	5.29799	4.6219	9.33557	4.41908	16.6966	17.3571
54707	GPN2	12.8517	16.4593	13.077	13.8381	12.3675	14.9368	15.2522	15.6396
63906	GPATCH3	8.33176	7.5517	8.45509	9.12424	6.75827	7.42917	8.42809	7.5596
10726	NUDC	95.7549	85.0757	86.5881	98.8234	53.4413	58.4804	46.0181	45.8633
8431	NR0B2	0.0328893	0.065634	0	0	0.097184	0	0.160012	0.0127808
126695	KDF1	7.76751	7.18749	8.08884	8.00088	10.2225	13.2527	12.2053	12.1147
388610	TRNP1	24.0225	15.8247	28.2762	29.5333	2.41207	3.45146	2.81153	3.82672
115572	TENT5B	77.2966	67.4245	78.1938	60.5654	17.431	10.3653	14.24	10.6345
6548	SLC9A1	11.9269	11.3883	12.1273	10.7389	20.085	16.5914	18.5798	18.0785
23038	WDTC1	6.70276	6.23332	8.2933	6.63073	18.5622	22.2202	25.8618	25.3313
84065	TMEM222	15.6916	14.4141	16.7861	15.0568	13.2497	14.3188	16.3581	14.7195
644961	ACTG1P20	0.538512	0.644794	0.892385	0.52659	0.771511	0.601128	0.905076	0.616385
100887744	RNU6-48P	0	0	0	0	0	0	0	0
84958	SYTL1	3.7825	2.49239	2.57018	2.88326	9.25548	6.26624	25.59	29.3793
9064	MAP3K6	1.95302	2.50144	2.57899	2.5349	3.43108	3.2346	4.52864	3.46187
8547	FCN3	0	0	0	0.120354	0	0	0	0
388611	CD164L2	0.348872	0.348106	1.1909	0.52854	0.229084	0.148058	0.19398	0.0387349
2827	GPR3	3.9655	3.17278	5.55709	5.30093	1.06414	0.303933	0.680925	0.448464
10163	WASF2	27.509	26.5312	29.5648	27.8955	35.2858	39.4097	44.5575	36.9624
27245	AHDC1	5.60661	7.40804	7.22604	6.6668	23.6681	27.6571	40.7255	30.4576
2268	FGR	0.0159546	0.0557183	0.0490158	0.0181283	0	0.0157989	0.0155244	0
2537	IFI6	3.0495	1.32558	2.9683	3.84236	71.8495	17.6701	16.5991	34.9411
199870	FAM76A	2.67011	2.57444	2.08151	2.28963	5.41505	3.16396	2.29159	2.90297
23673	STX12	4.21664	4.62811	3.32496	4.74643	9.0042	7.09836	9.13315	10.5067
5511	PPP1R8	22.2514	23.1837	21.6402	26.0486	19.0741	22.6745	19.9062	22.2471
677774	SCARNA1	0.625688	0	0.640748	0	0	0.154896	0.152204	0
9473	THEMIS2	4.91868	4.15647	3.319	3.40096	0.788674	0.736269	0.7884	0.51119
6118	RPA2	27.4521	28.3318	30.7896	30.5341	18.9105	30.7712	24.0911	25.1307
27293	SMPDL3B	31.1355	23.2753	28.5459	27.2035	3.67036	5.61647	7.57178	9.54032
55113	XKR8	10.3671	11.0526	9.39617	8.76918	7.0348	8.67795	8.93644	7.43758
2140	EYA3	7.77053	8.34247	7.32933	6.91492	7.34965	8.32895	7.12927	6.93587
5724	PTAFR	0.635833	0.400095	0.610075	0.59446	0.0564209	0.19286	0.178361	0.373968
22826	DNAJC8	59.6116	61.7559	66.3496	65.3487	51.4844	61.4047	51.448	56.9181
93974	ATP5IF1	34.1403	27.1876	38.3602	46.5012	16.6739	22.8009	31.7891	27.2468
83667	SESN2	22.1977	18.6239	9.83598	16.9318	18.0653	17.7686	20.1311	26.7649
54797	MED18	5.40464	4.86536	2.3411	2.8628	8.18679	8.17836	5.25891	4.86806
65979	PHACTR4	12.1229	13.1283	12.5167	12.228	9.10513	12.3003	11.4053	9.61811
1104	RCC1	48.9469	52.1604	58.9185	58.1045	44.1299	44.545	40.9914	40.8218
8420	SNHG3	16.2592	16.4886	20.3457	20.2058	10.2259	9.42582	9.34817	13.4969
6080	SNORA73A	11.7914	12.0158	12.7175	11.6875	4.20082	4.47179	5.49259	3.8022
26768	SNORA73B	6.90237	10.6588	7.4051	10.3326	1.61871	3.58026	3.51804	1.78818
54952	TRNAU1AP	9.83231	8.87207	11.2567	11.8504	11.3853	11.7781	13.9934	13.8312
85028	SNHG12	9.52206	10.2374	15.5444	19.5894	8.72131	13.5001	14.1886	15.1835
692212	SNORD99	2.59661	1.61931	6.98015	4.42558	4.79542	2.24987	2.84242	3.78392
677838	SNORA61	7.78982	9.7657	15.1364	28.1421	10.0335	8.10941	8.55154	14.7476
677825	SNORA44	2.75398	5.88841	5.43908	11.3247	7.55642	5.64902	4.21099	6.57408
692073	SNORA16A	4.45686	6.96063	6.15166	7.63284	3.81725	5.94848	5.8451	8.88562
115273	RAB42	2.55214	2.48865	3.54415	3.04632	0.171393	0.248895	0.225756	0.480855
6883	TAF12	8.74453	7.72432	11.7802	12.982	10.8033	10.911	12.4296	14.931
26824	RNU11	0	0	0	0	0	0	0	0
10691	GMEB1	7.95244	7.41786	8.62883	7.83792	9.153	7.67136	6.90335	6.59734
105376911	105376911	0.332898	0	0.0681822	0.201736	0.262314	0.395581	0.129569	0.0517459
51441	YTHDF2	71.0824	72.1697	74.6598	71.0674	61.196	54.4728	45.7888	57.0837
4985	OPRD1	0.775762	1.15378	1.18416	0.609813	0.677594	1.37695	1.70908	0.784939
2035	EPB41	16.7374	18.4917	20.8873	16.8786	14.8685	21.2874	14.7463	15.1934
399474	TMEM200B	2.51127	2.28239	1.28227	1.71152	3.55523	1.60705	2.54565	2.09855
6429	SRSF4	42.4694	41.0448	49.9449	51.1323	43.2359	47.594	44.0805	42.7867
51102	MECR	5.36263	4.51277	6.68269	6.98239	7.1275	6.82451	7.09709	6.90737
10076	PTPRU	16.8219	18.1907	16.333	14.4373	19.9377	25.8181	38.4528	52.0585
101928460	LINC01756	0	0.0723715	0	0	0	0	0	0
101929406	LINC01648	0	0	0	0	0	0	0	0.0265713
4146	MATN1	0	0.054118	0	0.0564913	0	0.0469946	0.0329842	0.031615
100129196	MATN1-AS1	0	0	0	0	0.149711	0.225771	0.246497	0.118132
7805	LAPTM5	0.069552	0.0809657	0.249291	0.0351236	0.0570883	0.0459157	0.20303	0.027028
100616164	MIR4420	0	0	0	0	0	0	0	0
400748	LOC400748	0	0	0	0	0	0	0	0
9672	SDC3	9.23423	7.57354	12.0364	10.4047	21.0416	17.5958	12.2116	9.89429
9698	PUM1	37.2301	38.1779	33.6623	34.6559	35.7583	40.0518	38.7786	33.9796
692234	SNORD103A	2.06548	2.35536	1.81303	6.70542	6.3939	2.04533	3.73246	1.14664
692235	SNORD103B	2.36055	1.76652	1.51086	0.447028	2.32505	0.292191	0.574225	3.43993
692200	SNORD103C	0	0.690907	0	0	0	0	1.34752	0
79570	NKAIN1	21.3718	20.2785	33.5528	27.3498	1.1116	2.49912	1.98876	2.25844
9410	SNRNP40	47.791	52.7114	58.1925	53.1942	40.5839	51.568	39.828	40.0884
51538	ZCCHC17	22.0856	20.0723	19.8889	21.8921	13.9953	14.663	14.0137	14.8919
2170	FABP3	9.39134	11.1513	12.7148	12.0398	1.81725	1.0932	2.41328	2.97366
347735	SERINC2	8.48708	6.57033	12.1304	10.6798	22.3831	14.4539	19.478	20.2833
149086	LDC1P	0	0	0	0	0	0	0	0
284551	LINC01226	0	0	0	0	0	0	0	0
64129	TINAGL1	2.77974	3.63292	3.81786	3.50116	179.716	83.7014	252.85	266.918
3061	HCRTR1	0.0469889	0.0562628	0.115488	0.0142376	0.749773	0.586285	0.448074	0.423631
553115	PEF1	19.6792	17.0393	18.4361	18.0449	27.4573	25.0564	26.1669	22.8702
1307	COL16A1	1.77491	1.80531	1.80442	2.1616	1.62969	1.24691	3.76772	2.47502
576	ADGRB2	5.42589	5.87544	5.98616	5.67035	4.37687	2.47874	4.94555	3.75011
100423028	MIR4254	0.341659	0	0.699765	0	0	0	0	0
90853	SPOCD1	0.0379067	0.0126078	0.142337	0.0765713	0.192906	0.212709	0.264339	0.343714
8073	PTP4A2	46.505	47.8128	48.2419	48.0081	43.6219	43.6809	36.4735	37.7771
10657	KHDRBS1	109.18	113.217	123.999	116.693	105.352	122.149	114.888	110.395
55116	TMEM39B	7.22594	6.55019	7.10758	6.48083	4.81342	6.3696	6.27922	5.6052
100847018	MIR5585	0	0	0.901392	0	0	0	0	0
23633	KPNA6	29.2768	30.4615	28.2933	26.2472	23.1097	23.8907	22.6934	21.292
200081	TXLNA	26.1268	26.0343	24.6935	27.5887	22.2667	23.4254	22.432	22.7177
79140	CCDC28B	2.49694	2.23483	2.94115	2.93862	1.40386	3.20481	2.75287	3.45649
56063	TMEM234	0.747363	0.936931	0.941971	0.725802	1.22687	1.29038	1.62846	1.76242
55721	IQCC	1.54007	1.3672	1.97143	1.92146	1.43884	3.06131	2.84283	2.86916
149069	DCDC2B	0.192484	0.0384122	0.433657	0.0874837	0.0379178	0.0381212	0.486964	0.344078
8668	EIF3I	117.435	125.016	115.71	113.05	105.382	106.89	90.7009	97.2285
339483	MTMR9LP	1.64243	1.95098	2.74606	2.04817	1.83783	3.33027	3.90295	5.78334
84734	FAM167B	0.325934	0.216812	0.472854	0.390916	0.508301	0.699301	0.925007	0.78106
3932	LCK	13.3168	10.0972	23.9452	18.1525	0.0106035	0.0106604	0	0.0836687
3065	HDAC1	52.9402	65.439	53.5926	57.1954	58.4961	75.7312	68.8963	70.199
65108	MARCKSL1	407.627	343.933	469.821	482.513	295.56	383.815	448.769	446.15
100128071	FAM229A	0.928686	0.185329	0.836915	0.787895	0.804954	0.809272	1.33739	0.981618
81629	TSSK3	0.512618	0.57051	1.21144	0.687005	0.602007	0.507617	1.82252	1.9001
55108	BSDC1	12.9643	13.8495	10.7024	11.1546	11.9181	11.0706	12.8375	15.7402
728116	ZBTB8B	1.60875	2.12094	1.18432	1.78633	1.21546	1.83617	2.33234	1.64199
653121	ZBTB8A	2.45282	2.99599	3.43215	3.14473	4.07168	5.3324	3.83721	3.50043
339487	ZBTB8OS	4.98527	4.04329	5.13257	5.03511	3.99126	3.91587	4.01211	4.05414
5928	RBBP4	17.4133	17.8145	22.2068	19.5907	19.145	25.5749	22.7355	21.7867
81493	SYNC	0	0.0593393	0.0152253	0.0112621	0.0439317	0.0147225	0.122966	0.0577753
57648	KIAA1522	26.6637	26.2997	28.2735	23.1946	42.0452	39.4762	59.1115	53.8857
8565	YARS1	88.5833	80.2655	81.2607	88.1572	29.5122	28.5815	25.2499	26.1956
64766	S100PBP	6.5179	5.74102	6.10458	6.9883	5.10078	7.36607	6.25716	5.67667
252995	FNDC5	0.341338	0.446008	0.457749	0.381688	2.08127	5.26327	4.15168	4.49728
3208	HPCA	0.342846	0.324088	0.757633	0.164024	0.0533195	0.250159	0.825224	0.841455
113452	TMEM54	4.32002	4.17296	4.07102	3.70757	137.044	143.787	152.691	113.245
127544	RNF19B	5.22456	4.87944	4.00738	4.8718	8.88713	7.19647	9.28281	10.0823
204	AK2	9.25078	8.58396	11.6944	12.0994	8.37599	10.6843	12.2849	15.3796
113451	AZIN2	0.089173	0.0333664	0.114149	0.0844355	0.290943	0.303542	0.71584	1.00493
55223	TRIM62	3.68704	3.56886	3.532	3.36911	12.2616	11.7179	12.2601	13.0057
149076	ZNF362	4.8274	3.99508	6.35073	5.48685	27.637	27.2041	34.6205	29.3997
127550	A3GALT2	0	0	0	0	0.125003	0	0.0246979	0
1912	PHC2	0.811007	0.571705	1.24437	1.0211	10.9244	10.813	16.7416	19.7851
100500853	MIR3605	0	0	0.265911	0	0	0.771383	0	0.807236
101929464	PHC2-AS1	0	0	0	0.0802826	0.0521951	0.10495	0.154689	0.082371
7579	ZSCAN20	0.34674	0.390535	0.352395	0.467605	1.05562	1.36563	1.35723	1.43726
114784	CSMD2	2.63608	2.10111	2.44311	2.08639	0.198672	0.115366	0.0135356	0.00270286
127540	HMGB4	0.0997416	0	0.0567458	0	0	0	0	0
402779	CSMD2-AS1	0.0761468	0.0379897	0.175454	0.0288405	0	0	0	0
84970	C1orf94	1.52139	0.84161	2.63973	1.87497	0	0	0	0
693137	MIR552	0	0	0	0	0	0	0	0
2709	GJB5	0.038298	0.0382139	0.0196099	0	0.264055	0.0379244	0.111796	0.148827
127534	GJB4	0.0327235	0	0.0502667	0.0495759	0	0	0	0
2707	GJB3	0.45264	0.760086	0.576592	0.217432	0.250101	0.28424	0.257815	0.27457
2701	GJA4	0.796686	1.03047	1.10292	1.28521	0.0290632	0.0292191	0.0287113	0.171996
113444	SMIM12	4.81184	4.88674	4.79036	4.75932	4.47169	3.97567	4.52989	3.77162
58512	DLGAP3	6.58341	5.13137	5.5118	4.96454	0.158393	0.198241	0.140508	0.18875
653160	GPR199P	0.330252	0.109842	0.394568	0.260589	0.0542143	0.10901	0.482021	0.438483
100506144	TMEM35B	6.37221	5.82603	8.62413	6.82576	2.59903	5.47612	6.41891	6.30517
9204	ZMYM6	3.74477	3.86747	3.2147	4.18999	3.48464	3.53832	3.40807	3.88321
79830	ZMYM1	5.60287	5.60921	4.27555	5.29459	5.36767	5.07445	4.37525	3.87815
6421	SFPQ	139.812	137.484	148.271	143.654	102.465	120.817	82.5864	78.7512
9202	ZMYM4	21.6761	24.9945	22.3835	23.3808	19.7884	26.0613	22.2242	20.0671
79932	KIAA0319L	17.064	14.5629	14.8016	15.866	18.184	18.7638	21.7641	19.1211
23154	NCDN	34.3971	30.937	28.8088	30.6479	11.5487	13.3665	10.877	10.4145
339488	TFAP2E	0.355862	0.35508	0.30369	0.377391	4.2996	2.11434	3.45112	2.61826
5690	PSMB2	35.6752	32.6723	30.7998	29.3374	29.6236	27.9837	25.9854	23.4
127703	C1orf216	6.25483	6.57404	5.41993	5.59039	4.77727	4.40329	3.49615	2.88299
63967	CLSPN	9.69643	10.9881	10.8553	10.0074	8.10381	9.48816	6.56782	4.68318
192670	AGO4	2.13931	2.78645	2.49957	2.44166	6.19061	8.34581	8.05059	7.02454
26523	AGO1	16.8702	16.823	14.7909	12.7484	16.8628	17.3683	17.7539	17.5906
192669	AGO3	4.53765	4.77464	5.65617	4.35612	4.03675	4.94383	4.74509	4.69992
27285	TEKT2	0.178508	0.10961	0.421857	0.145621	0.324598	0.598288	0.761585	2.03837
54936	ADPRS	17.2749	16.7466	18.2882	16.3426	14.0658	15.5706	15.7184	16.8035
1296	COL8A2	0.656551	0.853789	1.06364	0.851994	0.0106013	0.0213163	0.115202	0.0334606
27095	TRAPPC3	15.4197	12.9028	16.5796	17.8515	21.6802	23.8646	28.3503	27.4912
55700	MAP7D1	29.1922	29.2418	33.381	34.0247	45.8621	41.4747	44.4336	44.098
9967	THRAP3	67.2901	72.4024	81.1614	73.7586	57.6206	61.9408	55.7399	51.4828
79729	SH3D21	3.38456	3.57213	3.09304	3.82887	5.75735	4.69744	6.5866	7.40128
55194	EVA1B	8.40508	9.21903	8.26565	7.97829	10.3329	9.37638	11.1414	13.2918
83931	STK40	16.3542	15.503	13.5098	14.8589	15.4409	14.412	16.4174	16.0404
84967	LSM10	29.9716	30.3529	29.6317	32.5911	15.8089	18.1127	18.0432	19.2883
127700	OSCP1	0.872572	0.940869	1.06652	0.820884	1.15055	1.00343	2.24586	1.97981
64960	MRPS15	75.2074	75.7134	88.7287	81.5102	52.2113	50.04	46.0547	50.7973
1441	CSF3R	0	0	0	0	3.10418	1.78641	1.60732	2.66901
2899	GRIK3	0.426939	0.34216	0.532565	0.366411	0.0357888	0.0382296	0	0
100422898	MIR4255	0	0	0	0	0	0	0	0
728431	LINC01137	0.618673	0.762564	0.372685	0.385942	0.0896131	0.252263	0.141645	0.113138
80149	ZC3H12A	1.6476	1.4271	1.67836	1.7453	0.967702	1.16661	0.714874	0.87508
102465438	MIR6732	0	0	0	0	0	0	0	0
64769	MEAF6	8.20559	7.58223	7.7015	7.80827	5.4757	7.71642	8.69677	8.75928
100847010	MIR5581	0.432768	0	3.98866	2.29474	0.42626	0	1.2633	2.69079
79753	SNIP1	4.18931	3.75501	6.15834	4.59666	4.07251	5.01924	4.24642	4.46153
7802	DNALI1	3.5288	2.90486	5.08934	3.60863	2.16268	2.40724	5.62736	7.70973
29889	GNL2	43.6322	46.8271	46.4476	48.9693	31.7192	30.3699	25.0332	28.7845
284654	RSPO1	0.100872	0.050325	0.0344332	0.02547	0.322903	0.341283	0.0981518	0.0522652
54955	C1orf109	9.60565	9.91769	9.16616	9.66925	5.75514	7.99868	5.9666	6.48244
55143	CDCA8	26.3525	28.0664	26.3878	27.0986	26.8821	29.2604	20.8347	19.4503
284656	EPHA10	0.193028	0.142527	0.122558	0.105277	0	0.0535205	0.0225387	0.0120017
149175	MANEAL	2.52075	3.47084	2.15773	2.5711	1.0188	2.98933	0.827535	0.649076
79693	YRDC	14.666	14.0834	13.4693	14.4413	5.61381	7.17045	6.15134	6.67201
127687	C1orf122	25.7691	22.7048	25.4411	24.7432	18.0271	21.1672	26.1286	25.0194
4520	MTF1	2.2572	2.56261	2.32563	2.06847	2.33171	2.10979	1.92581	2.00675
3633	INPP5B	7.68169	7.54209	7.40477	6.6457	5.75917	6.08439	5.14094	5.05817
10946	SF3A3	55.7766	56.7409	59.1286	62.8117	29.9302	33.4694	25.4997	30.483
2275	FHL3	26.2011	23.0789	19.0326	21.3667	12.4868	9.00024	10.2314	11.2048
51118	UTP11	25.9534	24.4303	25.1902	28.3237	12.5507	15.4778	13.4834	12.5417
5453	POU3F1	6.72209	4.80485	11.2431	10.7415	0.0349393	0.10538	0.0862907	0.124063
100500801	MIR3659	0	0	0	0	0	0	0	0
339442	LINC01343	0.0227473	0	0	0	0	0	0.0442679	0
64121	RRAGC	9.51994	8.23817	7.87126	9.29845	15.2349	12.5882	15.4572	15.0489
100527950	GJA9-MYCBP	0.00985242	0.0294923	0.0100896	0.0037316	0.00970426	0	0.0239669	0
26292	MYCBP	0.263204	0.292928	0.46651	0.406421	0.40881	0.250612	0.630417	0.668763
81025	GJA9	0	0	0	0	0	0	0	0
54933	RHBDL2	0.103709	0.0388053	0.21241	0.216038	0.0127686	0	0.0252281	0.100753
79647	AKIRIN1	132.062	119.328	120.607	113.658	46.8617	49.8025	43.2338	44.808
4725	NDUFS5	325.19	287.041	322.213	332.758	201.783	228.578	216.464	230.26
23499	MACF1	22.1768	20.8337	22.174	16.7819	5.52509	6.43808	8.06504	4.52392
643314	KIAA0754	13.3011	11.7201	12.6611	10.3743	2.20245	4.12274	3.31617	2.2526
105378950	105378950	0	0.0342259	0.011709	0.0173221	0.0225236	0.0452889	0	0
353500	BMP8A	0.532458	0.337387	0.457712	0.309126	0.256483	0.188583	0.21556	0.37758
728448	PPIEL	0.275711	0.127727	0.625197	0.604175	0.804996	0.0390031	0.776086	1.7908
8761	PABPC4	111.393	113.081	102.372	107.272	94.6791	93.1727	82.1537	90.5873
101929516	PABPC4-AS1	0.405087	0.121259	0.912642	0.613705	0.319196	0.0401135	0.512413	0.346318
677834	SNORA55	3.22207	3.21499	5.04648	1.72285	0.746732	0.750738	2.76634	0.736529
26508	HEYL	0.815403	1.04263	0.847401	0.937938	0.130882	0.544281	0.358507	0.375546
84618	NT5C1A	0	0	0	0	0	0	0	0
51440	HPCAL4	0.156328	0.129987	0.576326	0.240783	0.0102651	0.0103202	0.0101408	0
10450	PPIE	5.59917	5.51776	5.33021	6.02103	5.99772	8.07151	7.09146	8.2769
656	BMP8B	0.150746	0.179663	0.192968	0.24424	0.0164977	0.13269	0.0529684	0.208285
64064	OXCT2	1.19581	0.553976	0.7435	0.625447	0.112174	0.281938	0.304742	0.553205
105378951	LOC105378951	0.0288512	0	0	0	0	0	0.0561465	0
101929536	LOC101929536	0.0872809	0	0	0	0	0	0	0
54802	TRIT1	10.0482	11.9012	14.2294	13.8999	8.13323	9.61082	10.2397	12.9041
4610	MYCL	4.15373	4.27543	7.3312	6.99607	2.92381	2.23838	7.89974	6.05712
84879	MFSD2A	6.92272	6.287	7.47385	7.67038	0.739646	0.162666	0.137005	0.383009
10487	CAP1	106.955	115.085	93.8704	106.717	98.1093	75.8543	72.1316	75.0002
5538	PPT1	80.9366	83.2006	86.3891	85.0553	67.6262	73.2978	62.6199	93.7961
6018	RLF	5.56679	6.73986	6.13704	6.29267	9.4814	9.58905	7.25015	7.4783
127391	TMCO2	0	0	0	0	0	0	0.0340971	0
10269	ZMPSTE24	26.3935	28.4977	25.5268	28.7083	20.4213	21.6986	20.9199	22.4665
1298	COL9A2	0.575489	0.625905	0.766143	0.57543	2.55642	3.94354	2.07749	2.81334
64744	SMAP2	3.23471	2.98498	2.46745	2.64564	3.11349	3.13748	4.00785	3.56201
65243	ZFP69B	4.80853	3.99628	3.73995	3.19983	1.22302	2.18191	1.68203	1.84495
339559	ZFP69	1.86948	2.57386	1.33462	2.64844	1.67317	2.08265	2.10768	1.7743
64789	EXO5	2.49371	2.78768	2.45129	2.3274	2.11136	3.03544	2.48905	3.22095
127396	ZNF684	1.16671	1.33561	1.19479	1.56203	0.685935	0.698571	0.985643	0.81539
9783	RIMS3	4.26459	4.11148	6.17176	4.7733	2.53743	2.67378	3.59545	3.0645
100130557	NFYC-AS1	0.334572	0.301268	0.68525	0.383247	0.514405	0.258582	0.254088	0.551772
4802	NFYC	14.228	13.4144	13.7601	13.89	13.5922	16.8711	17.0653	16.8014
407034	MIR30E	0.28224	0	1.44517	0	0	0	1.09852	0
407031	MIR30C1	0	0	0	0	1.14946	0	0	0
9132	KCNQ4	0.322134	0.360827	0.421405	0.379405	0.219032	0.201685	0.123357	0.247133
163732	CITED4	7.01949	6.68296	10.8754	8.88239	13.2335	14.4796	16.0872	22.9947
1503	CTPS1	35.8669	36.1133	34.0383	38.1043	21.2265	20.6358	14.2527	15.7319
100507178	SLFNL1-AS1	0.286709	0.269886	0.481963	0.106542	0.282397	0.160705	0.252659	0.210218
200172	SLFNL1	0.0925088	0.138458	0.313811	0.043797	0.142371	0.13741	0.230662	0.121328
22955	SCMH1	3.90308	3.21825	5.20543	4.24463	9.97156	10.1988	9.70362	9.68834
100132074	FOXO6	1.32546	1.59357	1.26836	1.69534	17.218	12.3185	11.1212	18.7454
1907	EDN2	0.435185	0.206776	0.127331	0.282559	0.040823	0	0	0.0161061
59269	HIVEP3	0.115121	0.151077	0.134551	0.0815168	0.555857	0.365537	0.661144	0.80817
2981	GUCA2B	0	0	0.133623	0	0	0	0	0
2980	GUCA2A	0	0	0	0	0.177917	0.134154	0	0.596653
22887	FOXJ3	12.0628	13.4049	14.0868	11.7483	18.0808	13.9525	11.9783	13.8284
284716	RIMKLA	1.93843	2.11802	1.22778	1.74006	0.447676	0.228688	0.0741076	0.0420077
84217	ZMYND12	0.0877726	0.13137	0.16479	0.144056	0.331402	0.347666	0.441264	0.545737
79717	PPCS	5.08485	5.49787	6.57307	5.64504	10.8789	14.5114	14.9406	15.8791
728621	CCDC30	0.0826243	0.0439695	0.12974	0.108485	0.276698	0.485455	0.44486	0.629315
10465	PPIH	16.0291	15.1477	15.7346	16.2108	12.3492	15.5228	13.3413	13.9959
4904	YBX1	557.176	547.448	556.392	600.439	299.803	323.314	274.021	330.253
149461	CLDN19	2.3789	2.67578	5.20452	4.01357	0.887548	1.37059	3.75271	2.30831
64175	P3H1	25.6787	25.352	21.5133	23.0894	10.4469	10.3566	13.9869	18.4263
79078	C1orf50	8.08402	7.04521	6.44473	7.65453	6.07263	7.19451	7.46776	8.21154
100129924	TMEM269	0	0.105428	0.243458	0.0200094	0.286197	0.20926	0.128514	0.143709
374969	SVBP	13.829	12.1104	14.8283	15.3558	10.4802	14.4675	19.8201	19.3464
114625	ERMAP	1.09851	1.15775	0.970271	1.76305	1.39983	2.128	3.66095	3.00419
51058	ZNF691	7.41702	6.85636	5.12134	7.30094	6.67857	8.05212	5.86462	8.70232
339539	LOC339539	0	0.0109552	0	0	0.0324426	0	0.0961494	0.0341326
6513	SLC2A1	123.215	104.949	95.5757	98.9304	333.89	196.853	164.848	147.002
440584	SLC2A1-AS1	0.415827	0.253558	0.37852	0.26249	0.864655	0.183009	0.404614	0.484773
105378684	105378684	0.0994324	0.0566937	0.0727327	0.0860798	0.209865	0.0843964	0.138216	0.0110399
440585	FAM183A	0.0280638	0.0560043	0.0143697	0.0212583	0.00691045	0.0277901	0.0477875	0.0763395
10969	EBNA1BP2	78.5307	75.1866	60.2752	69.4293	28.2391	29.7216	25.1428	28.3049
102465439	MIR6733	0	0	0	0.322447	0	0.421521	0	0.661669
149465	CFAP57	0.0880653	0.0571167	0.148805	0.0333547	0.151797	0.148251	0.299918	0.266934
128218	TMEM125	9.41497	8.3054	9.56489	9.29568	8.39874	10.3402	14.0331	12.8386
149466	C1orf210	6.12733	5.04993	4.39852	3.97025	5.94643	7.0342	9.71766	8.52057
7075	TIE1	0.995114	0.423881	0.548269	0.639184	0.0343912	0.0230504	0.0566246	0.0633197
4352	MPL	0.0450912	0.0771293	0.0593698	0.112228	0.12055	0.0765451	0.175501	0.0600771
991	CDC20	131.412	135.377	127.399	139.164	81.338	79.3028	55.2682	50.2776
64834	ELOVL1	15.978	17.6982	12.2831	14.7244	27.2081	27.0085	32.5514	36.4183
102466723	MIR6734	0	0	0	0	0	0	0	0
112950	MED8	8.48647	7.69687	8.32754	8.08838	8.24657	9.30677	10.624	10.2676
23334	SZT2	1.32072	1.09673	1.80811	1.20265	2.81481	3.01131	3.8078	3.11602
102465440	MIR6735	0	0	0	0	0	0	0	0
81888	HYI	0	0.0136327	0.0419748	0	0.0269146	0.0202942	0.0132944	0.0424749
5792	PTPRF	77.037	77.6354	82.1693	72.8872	154.991	174.91	200.608	148.038
9682	KDM4A	37.564	35.5943	31.1411	32.8251	10.3688	15.9162	18.6617	18.6158
100132774	KDM4A-AS1	0.478409	0.5432	1.01364	0.699795	0.243732	0.326719	0.449457	0.346178
6487	ST3GAL3	1.03457	0.659994	1.38947	0.899312	1.05799	1.282	1.51827	1.30058
101929592	ST3GAL3-AS1	0	0.110486	0.226789	0	0	0	0.0538719	0
102464830	MIR6079	0	0	0	0	0	0	0	0
9048	ARTN	1.51713	1.40603	1.35878	1.93615	0.0607857	0.17315	0.0800663	0.207845
9670	IPO13	10.8328	10.3564	8.51682	9.78193	10.2767	8.84045	9.65202	10.0317
1802	DPH2	37.4309	37.065	34.089	36.1539	13.2329	15.8983	11.7881	12.7226
533	ATP6V0B	34.3284	29.9307	32.7116	32.4714	17.4132	21.7589	23.2378	22.4352
8704	B4GALT2	27.4758	30.9947	30.5934	29.1916	34.9199	35.8918	34.7784	36.5254
149473	CCDC24	6.97516	4.55134	5.59812	5.29712	4.03825	5.9229	7.47788	8.09719
6536	SLC6A9	10.5535	8.87642	7.90545	9.20429	1.97495	2.32308	2.99809	3.83359
128209	KLF17	0	0	0	0.0293206	0	0	0	0
105378952	KLF18	0.0326207	0.065098	0.0334059	0	0	0	0	0
55929	DMAP1	17.5406	21.2802	15.5874	18.3491	16.3012	17.4315	16.1404	16.2636
79033	ERI3	29.9368	29.7555	33.1114	29.1663	24.2985	27.1343	23.9705	24.0767
100874278	ERI3-IT1	0.510048	0.439528	0.973423	0.474169	0.319695	0.367325	0.248147	0.324336
55182	RNF220	17.8949	16.183	20.3945	18.2403	14.9869	17.9852	15.061	16.0757
100847089	MIR5584	0	0.431817	0	0	0	0	0	0
79639	TMEM53	1.63784	1.94007	2.39329	2.19111	2.74529	2.08661	3.74655	4.459
339541	ARMH1	0.0276088	0.0619833	0.063615	0.0209136	0.135968	0.170872	0.819362	1.29819
26828	RNU5F-1	0	0	0	0	0	0	0.21781	0
26830	RNU5D-1	0	0.77727	0	1.18015	0	0	0	0
11004	KIF2C	25.6413	26.6234	25.2456	25.6852	21.7371	26.2536	16.6907	15.7925
6202	RPS8	1174.62	1080.09	1099.7	1170.28	1173.9	1693.29	1538	1464.85
26811	SNORD55	27.7205	32.9114	28.0284	23.3904	13.1334	11.814	15.3644	20.999
94161	SNORD46	2.6496	1.58627	3.25605	4.81696	2.60975	0.262375	1.54689	2.67706
94162	SNORD38A	1.46288	4.7439	1.12357	3.32438	1.08066	0.362152	0.711716	3.12662
94163	SNORD38B	9.40799	1.50197	11.176	8.55184	2.96528	2.60854	6.22494	10.8216
266675	BEST4	0.418425	0.362364	0.654873	0.310976	0.186626	0.836505	0.668329	0.889702
1263	PLK3	4.59196	4.34014	4.07098	4.92982	2.07164	1.2104	2.89304	5.66572
343521	TCTEX1D4	0.067664	0.0337577	0.0692927	0.0256277	0.133293	0.100506	0	0.0525887
149478	BTBD19	0.165223	0.0867683	0.18701	0.0790458	0.162738	0.111944	0.245382	0.398752
8643	PTCH2	0.112068	0.139777	0.183624	0.0679128	0.0551912	0.0332923	0.103594	0.156779
8891	EIF2B3	12.3512	14.3106	11.7816	13.5012	7.26873	8.39384	6.58909	6.18029
79654	HECTD3	17.9831	19.3354	14.2332	14.6788	17.924	17.6377	14.4983	16.6951
7389	UROD	45.9373	45.5381	39.9496	42.8142	26.1816	31.5099	28.3621	30.7291
57643	ZSWIM5	1.41163	1.23355	1.65212	1.77996	0.721108	1.75383	1.00245	1.24704
400752	LINC01144	0.212588	0.121212	0.202154	0.13803	0.209391	0.210514	0.0295508	0.507473
84842	HPDL	5.86145	5.24503	19.3054	14.2583	10.3409	2.28178	6.64229	8.98794
4595	MUTYH	7.79865	6.24812	9.10789	9.35962	9.72568	9.79534	8.01806	10.7494
114034	TOE1	8.33284	8.87605	11.4756	9.69252	11.7375	9.56163	7.72388	9.185
10420	TESK2	2.70302	2.76683	2.87944	2.46527	6.40346	7.03775	5.79688	6.96643
126661	CCDC163	1.24503	1.18257	1.07884	1.03379	1.01406	1.61223	0.955189	1.28399
25974	MMACHC	3.28492	3.74211	3.04317	4.14268	4.0995	4.80397	4.25018	4.60522
5052	PRDX1	553.763	571.382	525.134	594.761	233.728	196.642	124.68	157.046
10327	AKR1A1	58.5222	59.3611	66.5113	63.3524	41.099	43.0119	36.8115	39.6721
4678	NASP	216.173	201.912	244.426	245.158	139.548	184.293	122.236	120.066
149483	CCDC17	0.394893	0.408894	0.335726	0.316062	0.205485	0.324638	0.231997	0.451682
60313	GPBP1L1	30.4594	30.178	28.8127	32.5158	26.3761	29.6236	26.854	32.8814
728963	RPS15AP10	0.0284093	0.170081	0.290931	0.0430399	0	0.281321	0.165859	0.110399
51249	TMEM69	21.3412	22.0165	25.163	23.5737	31.2784	33.8758	31.7584	36.6988
3652	IPP	0.896985	0.643084	1.00023	0.825424	3.63215	4.65172	5.198	4.76121
23139	MAST2	12.317	14.0323	11.5173	11.4222	12.4781	14.1078	13.2544	12.0442
8503	PIK3R3	2.86948	3.62751	4.39297	4.22178	2.42664	4.03056	5.05238	6.07261
101929626	LOC101929626	0	0	0.0740698	0	0	0	0.140757	0.112428
10103	TSPAN1	0.0119991	0.0359182	0.135167	0.0818037	1.2646	1.22385	0.934045	1.51077
55624	POMGNT1	11.6121	12.1723	12.5221	11.9577	19.8569	19.6727	24.4021	24.8492
541468	LURAP1	0.280866	0.57451	0.675922	0.755282	1.06507	1.0986	1.06584	1.76815
8438	RAD54L	18.3149	21.5359	18.8825	19.5505	13.7064	17.5151	13.942	11.3991
10489	LRRC41	27.2603	29.7348	20.6764	20.3494	31.6229	43.4073	47.6196	43.1846
7388	UQCRH	209.716	194.368	194.139	209.856	102.7	118.592	105.16	106.244
387338	NSUN4	3.82394	5.20503	4.05354	4.38225	3.70028	3.77777	3.93432	4.39532
2166	FAAH	5.34194	4.83552	5.81322	5.92424	2.20963	1.95147	3.15975	4.48893
729041	FAAHP1	0.0819765	0	0.272836	0.0931456	0	0	0	0
101929651	LINC01398	0.0459983	0.0917945	0	0.104531	0	0	0	0.03575
127343	DMBX1	0.0316949	0.0158126	0.0324578	0.0840309	0	0	0	0
100507423	MKNK1-AS1	0.0106201	0.0423869	0.0652541	0.0160894	0.0209207	0.0315494	0.0206674	0.0165079
148930	KNCN	0	0	0	0.0270461	0	0	0	0
8569	MKNK1	2.20443	1.9628	2.46853	2.55445	4.31796	3.53721	4.94624	4.76615
148932	MOB3C	1.27003	1.1978	1.42532	1.69347	0.925348	1.24041	1.44739	1.58202
64756	ATPAF1	27.5226	24.9097	29.1241	26.6522	19.4907	29.13	27.7549	27.1204
374973	TEX38	0	0.0260654	0	0.0395759	0	0	0	0.0406054
100130197	EFCAB14-AS1	0.400162	0.0887295	0.0455326	0.134721	0	0.0880574	0.259581	0.103669
9813	EFCAB14	12.409	12.2829	11.0339	13.0458	19.5487	17.9815	18.8125	17.2834
1580	CYP4B1	0.0240204	0.0479353	0	0.0363908	0.0473184	0	0.0701182	0.0746749
163720	CYP4Z2P	0	0	0	0	0	0	0	0
1579	CYP4A11	0	0	0	0	0	0	0	0
260293	CYP4X1	0.31556	0.49479	0.849437	0.723937	0.0888041	0.0178561	0.0263187	0.0350363
199974	CYP4Z1	0	0	0	0	0	0	0.0251778	0
284541	CYP4A22	0	0	0.0344891	0	0	0.00666998	0.0524325	0
100874253	LINC00853	0	0	0	0.119027	0	0.0388998	0.0764475	0.244247
10158	PDZK1IP1	0	0	0	0	0	0	0	0
6886	TAL1	0	0.0150262	0.0154218	0.00570371	0	0	0	0.00585208
6491	STIL	9.68012	10.6408	9.5965	10.9941	9.1614	9.83579	6.24551	4.93777
51727	CMPK1	12.1392	14.3282	13.811	14.4884	26.0859	25.7421	26.7856	29.0345
102724077	LINC01389	0.0904741	0.300918	0.123536	0.0913786	0	0.0298638	0.176069	0.609412
2301	FOXE3	0.10486	0.0784725	0.107384	0.0397158	0.658432	0.999436	0.36987	0.529736
84793	FOXD2-AS1	0	0.0619586	0.0423931	0.0627158	0.0407741	0	0	0.0321736
2306	FOXD2	0	0.0166261	0.0341276	0	0.0656485	0	0.0108089	0
388630	TRABD2B	0.703328	0.59925	0.636071	0.60715	0.0179935	0.0316576	0.0399953	0.0283963
391037	SKINT1L	0	0	0.158385	0	0	0	0.0334426	0.026712
200010	SLC5A9	0.036384	0.0423548	0.0558897	0.0137804	0	0.0360291	0.0767064	0.0329907
54558	SPATA6	1.62188	1.15993	1.83274	1.83983	1.80209	2.27064	2.08735	2.42171
84871	AGBL4	0.128545	0.0935969	0.0284625	0.084214	0.0171097	0.0137612	0.0338051	0.0108006
79656	BEND5	1.40691	1.35456	2.41392	2.15015	1.49515	2.30975	2.99012	3.44341
101929721	AGBL4-AS1	0.0451584	0	0	0	0	0	0	0
100874313	AGBL4-IT1	0	0	0	0	0	0	0	0
1996	ELAVL4	0.0484984	0.0241959	0.248329	0.279205	0.0382153	0	0.0188763	0.0452318
63950	DMRTA2	0.0124657	0.0124383	0	0.00944275	0.0982259	0.0246882	0	0.0387535
11124	FAF1	20.3265	20.3822	21.4643	22.0222	25.4271	29.4358	22.1847	20.7044
1031	CDKN2C	0.0314359	0.0209112	0	0.0158751	0.247705	0.43581	0.0815687	0.228033
100616189	MIR4421	0	0	0	0	0	0	0	0
102466656	MIR6500	0	0	0	0	0	0	0	0
284546	C1orf185	0	0	0	0	0	0	0	0
26994	RNF11	23.2884	23.1782	25.4492	24.5322	34.5112	32.028	32.129	35.3002
22996	TTC39A	1.2468	1.57352	1.72597	1.08257	0.446565	0.390401	0.311688	0.283429
102724097	TTC39A-AS1	0	0	0.0818186	0.121041	0.039347	0	0	0
2060	EPS15	17.3823	17.2939	13.3751	15.0115	21.6205	16.8915	16.5846	15.1179
114883	OSBPL9	22.3197	23.7943	19.5033	20.1003	77.7219	53.9842	70.4643	68.6656
4898	NRDC	56.2445	57.4502	55.0815	57.1896	39.947	34.2477	32.7921	35.8856
100313892	MIR761	0	0	0	0	0	0	0	0
5865	RAB3B	13.6017	14.0343	11.5126	9.64661	5.23807	5.76134	3.15558	2.85948
51060	TXNDC12	27.4401	25.516	22.2336	26.4231	14.5953	14.4431	14.6392	16.7347
112970	KTI12	0	0	0	0	0	0	0	0
104355143	TXNDC12-AS1	0.265637	0.265054	0.204023	0.150915	0.130821	0.526092	0.258475	0.103227
91408	BTF3L4	15.564	15.2284	16.8263	15.2974	11.5622	15.7278	11.3569	14.3174
9372	ZFYVE9	12.6101	13.9435	13.4463	12.1539	10.3714	10.5922	6.44061	7.4439
200014	CC2D1B	5.51396	5.14225	4.44722	4.84224	9.37564	8.49806	9.62595	9.39021
4998	ORC1	27.5598	26.3106	32.567	24.6933	15.2772	16.7779	11.2154	11.0226
84950	PRPF38A	25.8824	26.3264	26.7053	29.0637	23.2405	25.5747	21.5118	24.1622
23318	TUT4	9.0424	11.0971	9.57962	10.3953	11.1295	12.9139	14.7055	14.5124
105378722	105378722	0.109561	0.0364402	0.299196	0.193649	0.107914	0.433971	0.284286	0.59606
2882	GPX7	5.8524	6.49306	8.56799	8.30621	6.09735	14.3104	17.6389	15.4518
348378	SHISAL2A	0.0524355	0.0837125	0.128874	0.0238319	0.0413176	0.0415392	0.0408173	0.0163012
65260	COA7	29.2947	28.8259	31.7734	33.6443	17.0464	18.7555	12.5015	14.8827
79699	ZYG11B	6.16289	6.82733	5.9243	5.21916	7.11788	8.53948	7.62488	6.68502
440590	ZYG11A	0.383079	0.648141	0.352501	0.328031	0.382786	0.461807	0.140456	0.163967
55268	ECHDC2	0.466005	0.611997	1.05269	0.781267	2.94298	3.1861	4.46771	5.92271
6342	SCP2	20.5886	20.0568	18.6221	22.3421	17.0037	18.0539	18.5771	20.3072
100616156	100616156	0	0	0	0	0	0	0	0
100616458	100616458	0	0	0	0	0	0	0	0
100616145	100616145	0	0	0	0	0	0	0	0
127435	PODN	0.0870128	0.0144703	0.0297024	0.065912	0.249971	0.0574427	0	0.0563555
6512	SLC1A7	0	0	0.0129934	0.00480558	0.0999778	0	0	0
1376	CPT2	10.7339	9.95663	13.4073	11.1506	10.994	13.5212	12.1348	12.0864
54987	CZIB	15.8249	15.0295	17.0712	15.6149	14.6566	19.543	16.156	16.3044
4116	MAGOH	43.9294	35.6763	48.0116	58.0711	21.8881	40.95	36.0942	36.6246
100507564	LOC100507564	0.0219865	0.0438764	0.0450314	0.0666189	0.454773	0.261264	0.40648	0.546815
7804	LRP8	10.4655	11.3089	11.5336	10.6176	0.826563	0.670573	0.517046	0.846117
163742	SLC25A3P1	0.0561428	0.280097	0.114988	0	0	0	0	0
63948	DMRTB1	0.0815688	0	0.027844	0.175067	0	0	0.0264565	0
148979	GLIS1	0.0622522	0.0552137	0.0566671	0.0419163	0.0272516	0	0	0.032255
105369175	105369175	0	0.0434715	0.178463	0	0	0	0	0
55706	NDC1	31.7206	35.0992	34.3072	32.2347	24.7143	29.4875	18.6527	18.7688
54432	YIPF1	13.8134	14.6051	13.869	13.8865	13.5423	14.1121	14.0923	13.5473
1733	DIO1	0.055841	0.0835774	0.0285925	0.0105749	0	0	0.0543353	0
51668	HSPB11	15.5874	15.6307	19.5452	17.5786	9.2654	13.3953	17.8904	19.6069
115353	LRRC42	21.8093	20.7245	26.2317	24.0856	21.8934	26.7819	31.2278	27.3449
388633	LDLRAD1	0	0	0	0	0.0215283	0	0	0
9528	TMEM59	36.8279	35.5311	40.395	40.9111	39.2228	52.7961	55.7577	61.8289
127428	TCEANC2	1.86981	1.89334	1.60631	1.71801	1.5552	1.95786	2.02154	2.48393
100616315	MIR4781	0	0	0	0	0	0	0	0
200008	CDCP2	0	0	0.0271476	0	0	0	0	0.0824131
606495	CYB5RL	2.74943	3.34169	3.49705	3.15727	2.50642	3.19328	3.08798	3.52356
51253	MRPL37	46.0575	43.443	40.8965	41.253	34.297	34.5486	29.2789	32.3916
23648	SSBP3	11.9728	10.8148	12.9763	14.0023	11.3488	13.537	11.6134	11.4594
619518	SSBP3-AS1	0.336836	0.197703	0.405815	0.202621	0.28298	0.176585	0.404872	0.292588
26027	ACOT11	0.558986	0.389667	0.776324	0.968671	0.331857	0.462542	0.931359	0.493959
338094	FAM151A	0.0126233	0.0251911	0.129271	0.0860589	0.136768	0.0875009	0.208809	0.0784867
374977	MROH7	0	0	0	0	0.00580472	0	0	0.00916065
100527960	MROH7-TTC4	0	0	0	0	0	0	0.00771596	0
7268	TTC4	0.726399	0.681531	0.754986	0.81305	0.598009	0.83741	0.706813	0.598265
25973	PARS2	2.84063	2.59978	2.27775	2.70055	2.82921	3.58066	3.58645	3.68452
55001	TTC22	0.0265556	0.0529945	0.0543896	0.00804633	0	0	0	0
163747	LEXM	0.072128	0.0179924	0.00923301	0.0409776	0	0	0	0
1718	DHCR24	324.176	403.119	322.052	341.555	162.918	109.18	112.099	116.89
100126514	100126514	0	0	0	0	0	0	0	0
199964	TMEM61	0.264837	0.312301	0.123278	0.045594	0.106713	0.321857	0.210842	0.149696
7809	BSND	0.519321	0.536048	0.513483	0.2713	0.0176383	0.106398	0.0696991	0
255738	PCSK9	55.8009	79.0275	28.2684	35.3673	0.277555	0.191843	0.268482	0.492774
23358	USP24	10.0582	11.8811	12.7991	9.81014	10.2798	11.5099	11.6469	8.45775
100507634	LOC100507634	0.40572	0.746402	0.441453	0.557039	0.524499	0.527313	0.493475	0.719339
100616272	MIR4422	0	0	0	0	0	0	0	0
8613	PLPP3	22.1669	19.6667	18.7215	15.2038	40.5127	15.7401	11.999	16.6059
5563	PRKAA2	1.56318	2.19141	2.44244	2.0296	4.54519	3.68975	3.63643	3.2671
199920	FYB2	0.327029	0.117472	0.073678	0.138725	0.315668	0.0259071	0.0127284	0.0508335
731	C8A	0	0	0	0	0	0	0	0
732	C8B	0	0	0.0211628	0	0	0	0	0
1600	DAB1	7.33692	5.42282	4.6689	5.53483	0.416347	0.0498309	0.362341	0.211195
101926890	DAB1-AS1	0	0	0.0462453	0	0	0	0	0
115209	OMA1	6.08202	5.31845	5.37596	6.64117	7.48489	8.82796	10.399	12.0731
4070	TACSTD2	1.05268	0.875304	1.10368	1.34799	30.2291	21.2577	14.3645	17.892
114803	MYSM1	18.0921	17.1648	12.651	16.0789	7.73973	7.8512	6.23055	7.14044
3725	JUN	16.9408	13.6211	11.8191	14.2	34.3881	24.8926	29.6759	14.788
100131060	LINC01135	0	0	0	0.105089	0	0	0	0
101926925	LINC01358	0	0	0	0	0	0	0	0
729467	HSD52	0	0	0	0	0	0.0493054	0	0
55277	FGGY	1.09697	0.829415	1.33967	1.11481	1.91263	2.32771	3.03642	2.39354
100616409	MIR4711	0	0	0	0	0	0	0	0
101926944	LOC101926944	0.195601	0	0	0	0.385319	0.0484233	0.142745	0.152022
51361	HOOK1	8.98149	10.6659	10.6566	10.3758	11.5473	13.3132	13.6205	12.8936
1573	CYP2J2	1.67794	1.52078	1.23147	1.36636	0.619764	0.567702	0.326538	0.619446
127795	C1orf87	0.10243	0.0894295	0.013112	0.0484942	0.0504449	0.0253578	0.0498342	0.0398045
101926964	LOC101926964	0	0	0	0	0	0	0	0
100996570	NFIA-AS2	0	0	0	0.019778	0	0	0	0
4774	NFIA	0.0997809	0.0459515	0.0419211	0.0775219	0.0302401	0.0709388	0.0224055	0.00397692
645030	NFIA-AS1	0	0	0	0	0	0	0	0
414927	MGC34796	0	0	0	0	0	0	0	0
83941	TM2D1	5.40094	5.1818	5.33948	6.60887	5.87215	8.53664	8.32765	7.3297
10207	PATJ	6.5086	5.93846	6.97201	5.61296	13.6781	12.5207	12.16	10.7317
100422902	MIR3116-1	0	0	0	0	0	0	0	0
100422946	MIR3116-2	0	0	0	0	0	0	0	0
54596	L1TD1	262.414	240.365	248.099	284.585	111.83	68.6104	29.0346	38.5911
163782	KANK4	0.0181931	0.0272296	0.0372619	0.0482343	54.1527	39.5442	70.1506	62.0839
7398	USP1	25.8114	27.9519	29.2198	25.9851	33.3494	38.6243	29.521	25.5266
85440	DOCK7	6.02738	6.4487	7.83928	6.68003	8.17241	10.3128	10.7894	7.78279
27329	ANGPTL3	0.0439954	0	0.0901086	0	0.0173335	0.0174265	0	0.0136773
84938	ATG4C	6.09062	5.69412	6.17554	6.69518	5.81364	6.45615	5.22314	6.02677
199899	LINC00466	0.0289638	0.0433503	0	0	0	0	0	0
100996301	FOXD3-AS1	36.9622	28.1328	38.2825	39.6729	0	0	0	0
27022	FOXD3	14.4019	12.5411	18.9146	11.0045	0	0	0	0
102464823	MIR6068	0.432768	0	0	0	0	0	0	0
29929	ALG6	6.3779	5.40315	7.63576	6.8501	5.6371	5.97244	5.17161	6.31589
23421	ITGB3BP	5.36388	4.58983	6.30861	6.13163	5.13913	7.31546	6.19193	7.9713
84455	EFCAB7	0.629198	0.616189	0.489223	0.750229	1.10175	1.43073	1.42854	1.56213
79469	DLEU2L	0.0470116	0.218905	0.0320954	0.0237408	0.246958	0.232765	0.198224	0.280121
5236	PGM1	13.2115	13.1979	15.7262	14.8649	7.86413	6.62566	10.5947	6.6086
4919	ROR1	22.784	21.8567	25.5593	19.8549	6.2301	3.19339	4.14853	2.03774
101927034	ROR1-AS1	0	0.0899879	0.161624	0.0227719	0	0.0297688	0.0292514	0
148581	UBE2U	0	0	0.00928459	0	0	0.00897792	0	0
57685	CACHD1	16.029	15.9716	15.3553	13.6992	3.67802	5.97971	5.92332	5.31785
100616338	MIR4794	0	0	0	0	0	0	0	0
55225	RAVER2	10.3876	11.5367	11.4004	11.1063	6.89051	10.7969	10.2915	9.4982
3716	JAK1	12.3235	11.3005	9.37904	11.2385	9.34692	7.50473	14.6559	13.2499
101927084	LINC01359	0.0481299	0	0.0739325	0.145833	0.0474061	0.0238302	0	0.0187033
105378775	105378775	0.152682	0.121877	0.198052	0.0462624	0.0200514	0.0403179	0.00990432	0.134487
100500854	MIR3671	0	0.588841	1.51086	0.894056	0	0.292191	0	0.687985
406893	MIR101-1	0	0	0	0	0	0	0	0
205	AK4	31.9275	21.4235	26.2415	26.496	4.02428	0.491055	0.290212	0.511086
9829	DNAJC6	1.05533	1.02153	1.15613	1.21904	6.72369	6.94377	5.41754	4.74139
54741	LEPROT	12.4836	12.4511	8.62483	11.3575	28.4173	23.8449	28.5765	25.103
3953	LEPR	0.289724	0.473052	0.531744	0.547239	1.93457	1.31153	1.67683	2.0178
5142	PDE4B	6.2882	5.59256	1.06467	2.00694	0.0949691	0.112083	0.0775028	0.0977441
101927139	PDE4B-AS1	0	0	0	0	0	0	0	0
84251	SGIP1	0.0657577	0.114823	0.0701463	0.0477358	0	0.0108527	0.0213282	0
100422871	MIR3117	0	0	0	0	0	0	0	0
200132	TCTEX1D1	0.133102	0.0553375	0.522507	0.218454	0	0.0439347	0.0215856	0.0172413
10022	INSL5	0	0	0	0	0	0	0	0
79819	DNAI4	0.0373881	0.018653	0.0893388	0.0755238	0.325295	0.413428	0.74579	1.30762
57708	MIER1	4.95176	5.59966	5.82112	5.56569	8.24649	6.65313	6.20711	5.69581
23169	SLC35D1	1.77844	1.63194	1.83345	1.56067	3.01464	2.22495	4.95584	3.68693
400757	C1orf141	0	0	0	0	0	0	0.0185234	0
149233	IL23R	0	0	0	0	0	0	0	0
3595	IL12RB2	0.443107	0.300651	0.417471	0.429635	0.116385	0.0585046	0.258695	0.110203
26135	SERBP1	117.4	115.143	123.257	124.253	74.2728	88.8771	74.9685	76.0841
1647	GADD45A	15.542	12.4476	8.17001	15.1795	34.9533	40.3765	35.8117	44.3395
55970	GNG12	16.6607	19.0242	14.4284	16.577	12.5952	11.8829	12.6668	14.0729
100289178	GNG12-AS1	0.0115559	0	0.011834	0.0612749	0.978861	0.606487	1.03447	0.763408
9077	DIRAS3	0.083025	0	0	0	0.224885	0.205538	0.29285	0.459757
79971	WLS	0.688494	0.717178	0.596594	0.888325	146.121	94.8271	143.807	133.293
100302279	MIR1262	0	0	0	0	0	0.276481	0.81503	0
6121	RPE65	0	0.0596066	0	0	0	0	0	0
55635	DEPDC1	8.77632	9.58605	8.83109	10.5725	13.2675	14.2843	10.1891	9.89747
101927220	DEPDC1-AS1	0.603862	0.207771	0.0852961	0.252372	0.0820388	0.164958	0	0.0323671
57554	LRRC7	0.0818473	0.149724	0.122234	0.129165	0.0806165	0.0742948	0.441341	0.416128
5301	PIN1P1	0.0260703	0	0	0	0	0	0	0
55631	LRRC40	14.82	17.0465	17.6566	18.796	17.0395	19.7835	16.5185	17.4802
9295	SRSF11	28.4405	31.1451	31.2864	33.4775	31.1366	30.8523	31.8368	41.2876
81573	ANKRD13C	5.13784	5.19448	4.3505	4.99209	7.90827	8.31024	8.04217	9.09393
11147	HHLA3	3.99129	3.14529	4.87696	5.35965	5.60652	6.87171	9.57677	7.82561
1491	CTH	10.575	7.16741	9.30792	9.63281	6.49987	4.90105	3.27041	3.95813
101927244	LINC01788	0.0124478	0	0	0.0188583	0	0	0	0
5733	PTGER3	0.0854726	0.0978266	0.162188	0.0875966	0.0346653	0.0448088	0.063599	0.0273533
100132618	ZRANB2-AS1	0.355911	0.355129	0.269397	0.304768	0.579185	0.306469	0.4216	0.733632
9406	ZRANB2	28.0467	31.1567	34.4965	33.297	30.1784	29.2202	26.72	33.5086
406962	MIR186	0.905793	1.80761	2.16439	0.914848	2.37912	5.08276	5.582	7.74383
100852410	ZRANB2-AS2	0	0	0.0339605	0.0502407	0.0979907	0	0.580826	0.231964
257194	NEGR1	0.223512	0.15011	0.237695	0.159542	0.0423367	0.0170255	0.0250944	0.0434285
100852409	NEGR1-IT1	0	0	0	0	0	0	0	0
101927295	LINC01360	0	0	0	0	0	0	0	0
127255	LRRIQ3	0.0459739	0.0183492	0.0564966	0.00696503	0.0452825	0.0637356	0.14315	0.128632
100526835	FPGT-TNNI3K	0	0	0	0	0	0	0	0.00557638
8790	FPGT	0.967816	1.21809	0.737702	0.720622	3.59098	4.89534	4.14678	4.88068
51086	TNNI3K	0	0	0	0	0	0	0	0
105378804	105378804	0	0	0	0	0	0	0	0
105378803	LRRC53	0	0	0	0	0	0	0	0
127254	ERICH3	0	0.0165026	0	0	0.0162902	0.00545919	0	0
101927320	ERICH3-AS1	0	0	0	0	0	0	0	0
1429	CRYZ	30.241	30.686	28.5566	30.6067	27.8528	24.946	26.4226	33.4625
127253	TYW3	14.9347	15.1567	16.6614	16.6572	8.40063	9.87619	7.52511	8.4829
431707	LHX8	0.00999464	0.0199453	0.122822	0.105993	0.029533	0	0	0.0155357
204962	SLC44A5	0.315659	0.118623	0.331654	0.267059	0.169589	0.142082	0.195458	0.366404
34	ACADM	19.9352	18.4888	21.3098	22.3239	20.0376	23.2393	22.1793	23.4583
1744	DLSTP1	1.16382	1.46233	1.21832	1.24076	1.20575	0.785383	0.95628	1.13903
5876	RABGGTB	30.8129	32.1247	35.0087	37.6121	25.3661	31.3398	22.0578	26.5812
692085	SNORD45C	3.66188	8.30417	12.2728	11.5998	12.132	5.27441	7.77413	11.6428
26805	SNORD45A	8.65535	14.8051	8.23057	15.4544	6.69837	2.75494	4.21099	9.3697
26804	SNORD45B	13.5316	13.8668	13.4828	12.7435	5.40329	4.70797	3.20272	6.25324
4438	MSH4	0.087161	0.0948758	0.194747	0.114042	0.156091	0	0.115651	0.0369501
127247	ASB17	0	0	0	0	0	0	0	0
101927342	LOC101927342	0	0	0	0	0	0	0	0
256435	ST6GALNAC3	1.76712	1.56928	3.12346	2.46301	2.18264	2.56183	5.47136	3.67799
81849	ST6GALNAC5	0.551243	0.701021	0.760061	0.895173	0.603281	1.30223	0.224368	0.252016
102466995	MIR7156	0	0	0	0	0	0	0	0
10026	PIGK	7.42048	6.50806	6.4667	7.44081	8.36486	8.52646	7.1057	8.38472
26289	AK5	1.94072	1.57187	1.34335	1.60167	0.0530981	0.094903	0.0349701	0.0186214
26009	ZZZ3	9.29465	9.43341	9.08507	9.43136	10.043	11.8072	10.647	9.03787
23032	USP33	15.6856	15.0378	17.4253	17.7706	19.9959	22.6692	18.2946	18.3399
374986	MIGA1	1.96176	1.73203	1.41901	1.67428	4.88072	4.39235	4.62012	4.6999
374987	NEXN-AS1	0.022658	0.0904328	0.104415	0.111562	0.0557932	0.0785294	0.0771647	0.167294
91624	NEXN	3.034	2.9	3.66897	3.47275	1.65602	2.13246	2.11403	2.52912
8880	FUBP1	37.0705	36.3778	37.9496	40.8443	30.6772	34.3374	30.0848	30.1099
11080	DNAJB4	3.13516	2.74444	3.3879	5.08972	3.03118	3.5363	5.82052	6.93127
54810	GIPC2	0.368508	0.36221	0.4506	0.287477	0.595915	0.702594	0.73855	0.996007
149047	MGC27382	0	0	0	0	0	0	0	0
5737	PTGFR	0.0761747	0.0237523	0.0390041	0.0288511	0	0	0	0
10964	IFI44L	0	0	0	0	0	0.00868235	0	0
10561	IFI44	0	0	0	0	0	0	0.0188622	0
64123	ADGRL4	0.157848	0.300685	0.514334	0.385885	0.19081	0.0994691	0.125666	0.111528
101927412	LINC01781	0	0	0	0	0	0	0	0
23266	ADGRL2	32.7102	34.8431	31.1168	32.9799	38.3004	32.0903	21.6845	16.9226
101927434	LOC101927434	0	0	0	0	0	0	0	0
101927498	LINC01361	0.130976	0.0816804	0.234726	0.173625	0.19351	0.0810617	0.27082	0.190866
101927587	LINC01725	0.0328061	0.0327341	0	0	0.0646256	0	0	0.00637426
101927560	LOC101927560	0	0	0.0267113	0	0	0.0129145	0	0.0304082
79739	TTLL7	2.54713	3.01516	2.18397	1.93451	5.393	6.40833	6.64824	7.41456
5567	PRKACB	7.07809	7.56673	8.09485	7.7413	7.71241	10.3565	9.9783	10.0615
148418	SAMD13	0.0398864	0.0497485	0.265502	0.226604	0.333936	0.177738	0.514245	0.922246
391051	UOX	0	0	0.0171445	0.038045	0.164897	0.0331564	0.0977405	0.143127
58511	DNASE2B	0	0	0	0	0.021601	0	0.0213395	0
80135	RPF1	20.1549	21.5012	23.2251	23.3242	17.495	19.1251	16.4772	16.7169
2787	GNG5	88.2395	87.7885	86.1075	84.5826	119.374	110.38	144.856	134.155
100505741	SPATA1	0.0188399	0	0.01447	0.00713559	0.0371131	0.0373122	0.114574	0.0658908
1486	CTBS	0.51078	0.409397	0.608825	0.780173	2.89488	2.57874	6.60776	7.06755
103695366	LINC01461	0	0.0925322	0	0.175618	0.182683	0.0918313	0.857236	1.69375
439927	LINC01555	0.0540209	0.0628859	0	0.0409208	0.0709447	0.0891566	0.148932	0.195931
117178	SSX2IP	7.39015	7.4826	7.95844	7.87024	7.39455	7.84907	10.0526	9.64112
23566	LPAR3	8.00997	6.84753	6.08047	7.268	0.988838	1.33499	1.62578	1.64412
255231	MCOLN2	0.467189	0.36627	0.550579	0.469051	0.368861	0.334123	0.472631	0.507188
55283	MCOLN3	1.00827	0.54123	0.653504	0.647746	2.26277	2.31282	2.51479	2.54927
126820	DNAI3	0.163417	0.120148	0.193774	0.123788	0.381219	0.289577	0.56909	0.795471
100616481	MIR4423	0	0	0	0	0	0	0	0
84144	SYDE2	2.89484	3.90672	3.76643	2.95007	19.6227	21.8893	18.0598	13.4766
148423	C1orf52	9.65591	8.90885	8.75913	10.1217	5.89045	6.00546	6.17677	6.63571
8915	BCL10	4.68806	4.65317	4.75674	5.24046	5.53986	4.59353	3.91427	4.41921
646626	LOC646626	0.116964	0.204238	0.0598898	0.0886002	0.115205	0.173735	0.11381	0.0454525
23576	DDAH1	35.8803	38.3357	23.3987	24.8798	10.8775	13.1727	13.0482	13.1468
3491	CCN1	152.775	142.629	92.2634	122.849	33.0644	21.9371	38.3888	36.2904
54680	ZNHIT6	5.22201	5.98569	4.40856	6.10286	4.33352	5.27239	4.22205	5.06584
255631	COL24A1	0.0757801	0.105859	0.170729	0.143508	0	0.00750409	0.022121	0
57489	ODF2L	3.30054	3.25146	3.04433	3.74446	3.92662	4.17035	4.70236	4.7068
102465842	MIR7856	1.39104	0.925322	0.47484	0	0	0	0	2.16224
9635	CLCA2	0.0427878	0.0914866	0.037558	0.00926047	0.842886	0.217905	0.39255	0.646093
1179	CLCA1	0.0166289	0	0	0.0125964	0	0	0	0
22802	CLCA4	0.00801422	0	0.00820712	0	0	0	0	0
9629	CLCA3P	0	0	0	0	0	0	0	0
105378828	CLCA4-AS1	0.0826287	0.144282	0.211544	0.359899	0.040693	0.265924	0.160801	0.321096
51100	SH3GLB1	9.40509	9.77578	8.29126	9.5163	12.1334	11.0809	10.4171	11.6644
9403	SELENOF	47.5715	50.1424	55.1909	52.038	43.0337	48.3372	47.7306	46.8
9653	HS2ST1	6.37625	7.13256	7.82176	7.09609	9.21284	11.5557	11.9461	11.2141
339524	LINC01140	0.234886	0.122765	0.0572713	0.12709	0.198303	0.127373	0.146926	0.139089
101927844	LINC02801	0	0	0	0	0	0	0	0
105378832	105378832	0	0	0	0	0	0	0	0
8543	LMO4	17.8239	15.2165	14.7513	17.4798	17.1512	19.7546	14.8847	14.352
100505768	LINC01364	0	0	0	0	0	0	0.0284206	0
101927891	PKN2-AS1	0	0	0	0.0333189	0.0361033	0.0217782	0.135531	0.0512784
5586	PKN2	7.63924	8.66891	7.75625	8.18547	17.7819	16.9964	17.0941	15.5408
2959	GTF2B	7.02177	6.13877	6.96143	6.52648	13.4171	10.9843	11.2421	12.4915
56267	KYAT3	11.6558	10.8235	18.8559	15.1907	21	17.8986	21.7907	22.9567
494115	RBMXL1	23.9294	25.2876	22.9947	24.7847	23.5897	24.535	18.1982	20.5895
2635	GBP3	0.0153691	0	0	0	0.0681208	0.0608766	0.239275	0.167229
2633	GBP1	0.0163309	0	0.0334479	0.0123706	0.0965116	0.129372	0.143015	0.114232
2634	GBP2	0.0376957	0.0125376	0.038603	0.0237954	0.309407	0.155533	0.544076	0.283206
388646	GBP7	0	0	0	0	0	0	0	0
115361	GBP4	0	0	0	0	0.0166481	0.025106	0	0.0197047
115362	GBP5	0	0	0	0	0	0.0126914	0	0
729930	LOC729930	0	0.0234471	0	0	0.0231453	0	0.0228651	0
163351	GBP6	0.00533513	0	0.0218542	0.012124	0	0	0	0.0165859
400759	GBP1P1	0	0.10498	0.0215487	0.0637577	0	0	0	0.0327081
23507	LRRC8B	9.06451	9.2187	9.11016	8.55957	4.25519	6.134	4.44956	4.67638
84230	LRRC8C	1.03783	1.09289	0.913949	0.957726	0.799133	0.950713	0.746695	0.714647
400761	LRRC8C-DT	0.263281	0.197027	0.134809	0.349011	0.226906	0.195534	0.480341	0.511556
55144	LRRC8D	23.3555	21.7315	17.7606	20.333	20.5887	16.6799	13.6721	15.7635
105378846	105378846	0.0760131	0.182031	0.311371	0	0	0.0150543	0	0
492303	GEMIN8P4	1.64767	1.62883	1.21863	1.88372	1.05187	1.66181	1.00945	0.818145
284695	ZNF326	18.2925	19.7185	16.0242	22.2219	15.9654	16.174	11.2349	14.2677
343472	BARHL2	0.069428	0	0.0355495	0.0131479	0.0683839	0	0	0
84146	ZNF644	15.859	17.4537	17.8362	16.2916	13.1053	14.0871	12.1764	11.7662
164045	HFM1	0.260792	0.220941	0.337616	0.272097	0.518588	0.765	0.560188	0.63866
8317	CDC7	12.8642	12.0474	15.4009	14.2051	9.67424	13.1153	10.8175	9.68406
7049	TGFBR3	1.058	1.45624	1.64057	1.60571	5.56521	4.40249	2.9716	2.95672
676	BRDT	0	0.0447699	0.0196922	0.0873973	0	0	0	0
253152	EPHX4	0.791758	0.466829	1.28993	0.831479	0.31903	0.481112	0.770409	0.54543
646817	SETSIP	20.2821	17.9889	23.7191	34.976	5.2039	6.3724	3.41102	6.57777
284697	BTBD8	0.323901	0.305234	0.257987	0.218093	0.31903	0.481112	0.665353	0.90905
23285	23285	0.307763	0.346894	0.379372	0.379915	0.774677	0.711108	0.976032	1.34215
388649	C1orf146	0	0.0482028	0.0494717	0	0	0	0.0470064	0.0375459
11146	GLMN	9.37897	9.91513	9.21333	9.69276	5.70689	7.94015	5.72704	6.07744
79871	RPAP2	3.90137	3.73013	3.39656	4.01987	4.05311	5.09913	3.87276	5.08127
2672	GFI1	0.0342222	0.0256102	0.0306651	0.0064808	0.0168538	0.0465965	0.0332994	0.0199482
7813	EVI5	1.34951	1.56109	1.73836	1.60089	3.50278	3.586	3.94763	2.71336
6125	RPL5	668.141	639.608	677.105	642.312	618.254	898.924	843.578	823.952
388650	DIPK1A	2.44662	2.47469	2.19662	2.31029	4.81966	6.76215	7.32948	9.63135
6083	SNORD21	1.09331	2.45454	2.51915	2.69158	0.269217	0.811982	0.797871	0.849722
26782	SNORA66	2.9285	1.16883	1.99933	0.739445	1.15379	0.966645	0.569908	2.27604
22823	MTF2	21.7235	22.0693	20.2941	23.0745	13.9657	15.5979	13.7228	14.9107
50999	TMED5	8.39227	9.47553	6.50911	8.89171	12.3226	9.42871	11.5688	13.1755
343099	CCDC18	2.36216	2.43652	2.19224	2.56993	2.56221	2.63443	1.66352	1.64541
100131564	CCDC18-AS1	0.32192	0.212	0.395602	0.380412	0.919529	1.01372	2.20521	2.7872
1810	DR1	28.4987	27.5238	25.6878	26.1112	21.8456	22.2272	20.7466	19.3634
54874	FNBP1L	34.5925	34.6861	30.5446	36.1934	45.7668	41.159	44.1192	44.1333
100126520	100126520	0.711399	2.12951	1.09278	0.808325	0.700701	1.05669	2.76887	0.552901
8412	BCAR3	2.98069	2.62249	2.67318	2.61533	6.80133	3.98675	4.52194	3.73256
100129046	BCAR3-AS1	0.0997416	0.0331741	0	0	0.261978	0.0987686	0.226455	0.167959
100126348	MIR760	0	0	0.332388	0	0	0.32141	0.315824	0.504523
100189133	TRR-TCT1-1	0	0	1.09278	0	0.700701	0	1.03833	1.6587
30836	DNTTIP2	39.7886	41.957	43.8528	43.6235	32.4628	28.575	21.4695	27.3502
2730	GCLM	8.9165	8.42788	7.40618	8.50863	7.86125	2.94802	2.32029	2.45078
24	ABCA4	0.0496212	0.0495122	0.0435562	0.0107394	1.65826	0.754606	0.83461	1.24237
9411	ARHGAP29	1.38311	1.36891	0.909928	1.42022	53.9914	25.6381	29.9749	25.8141
5825	ABCD3	10.2153	11.9185	11.4233	11.6592	17.4473	17.4757	14.505	15.4694
2152	F3	3.98226	3.80028	2.35575	2.46585	5.8034	3.36318	1.57318	2.33603
101928079	SLC44A3-AS1	0.214596	0.350385	0.579369	0.295556	0.922335	1.62274	0.911167	0.758111
100616321	MIR378G	0	0	0	0	0	0	0	0
126969	SLC44A3	0.509483	0.525893	0.43179	0.607733	3.76078	4.03031	2.38755	3.04944
1266	CNN3	116.677	132.546	132.816	130.696	139.928	108.459	86.4209	89.5087
105378862	105378862	0.421397	0.240269	0.369891	0.182404	0.138353	0.357674	0.253831	0.218341
729970	CNN3-DT	2.5366	2.34052	2.73731	2.68593	1.23579	1.05336	1.24737	1.69587
199857	ALG14	2.89912	3.22815	1.78565	2.4507	3.22799	3.8694	3.96569	5.2085
101928098	ALG14-AS1	0	0	0.0465693	0	0	0	0	0
148534	TLCD4	0.921295	0.796701	0.673379	0.634933	7.33069	4.22524	9.24577	12.6555
100527978	TLCD4-RWDD3	0.261228	0.139015	0.0713375	0.19788	0.566059	0.29317	0.81339	1.31291
101928118	LOC101928118	0.0314995	0.0104768	0.0430102	0.0238608	0.0206838	0.0311922	0.1226	0
25950	RWDD3	4.16207	3.96586	4.12785	4.45931	3.93328	4.69699	6.64028	6.96496
440594	LINC01761	0	0	0	0	0	0	0	0
100996635	LINC02607	0.0312092	0	0.0319604	0.0236409	0	0	0	0
102723661	LINC02790	0	0	0	0	0	0	0	0
101928241	LINC01787	0	0	0	0	0	0	0	0
58155	PTBP2	11.186	12.4911	18.1616	13.1179	7.47115	12.3699	7.11873	7.5273
1806	DPYD	0.0444396	0.0399078	0.0682639	0.111088	0.0393942	0.198027	0.294041	0.227955
100873932	DPYD-AS1	0	0	0	0	0	0	0	0
100873933	DPYD-AS2	0	0	0	0	0	0	0	0
400765	MIR137HG	0	0	0	0	0	0	0	0
100616452	MIR2682	0.94422	0	0	0.178811	0	0	0	0
406928	MIR137	0	0	0	0	0	0	0	0
729987	LINC01776	0	0.0915108	0.02348	0.052104	0	0	0.0446197	0.0178198
51375	SNX7	11.5961	12.5317	11.4807	12.5389	11.6241	14.3569	14.9946	12.6255
163404	PLPPR5	1.67786	1.5929	1.30119	1.81391	0.139056	0.193572	0.0369848	0.0422018
100129620	LOC100129620	0	0	0.0418098	0	0	0	0	0
9890	PLPPR4	2.40507	1.41278	1.29603	1.57942	0.00955204	0.0480164	0.0141546	0
101928270	LINC01708	0	0	0	0	0	0	0	0
54873	PALMD	0	0	0	0.0152593	0.0595242	0	0.0588035	0.203531
391059	FRRS1	0.854199	0.860214	1.00435	0.760888	4.0198	3.72025	3.46319	3.40549
178	AGL	7.71025	7.41923	7.31383	6.61063	12.2218	12.2686	13.0999	11.391
23443	SLC35A3	3.27493	3.26774	2.64035	2.91598	4.0215	4.72225	4.14052	4.47658
64645	MFSD14A	23.8821	23.2593	25.8977	25.8704	18.5083	25.3209	18.6264	19.928
163786	SASS6	5.92096	6.01058	5.47753	6.48661	6.14219	5.27115	3.9347	3.94225
54482	TRMT13	4.44873	4.07659	3.27106	4.84541	3.56075	5.01015	4.13603	5.00994
127495	LRRC39	0.0250034	0.162165	0.140829	0.00947003	0.209333	0.0742786	0.15814	0.417804
1629	DBT	4.77491	5.15733	4.92847	5.81397	4.50801	5.5806	5.51344	6.02385
100506007	RTCA-AS1	0.199739	0.0664334	0.136364	0.453906	0.360681	1.05488	0.939374	1.19016
8634	RTCA	16.2372	16.0385	14.7969	17.135	14.6674	12.5565	14.574	16.1014
693138	MIR553	0	0	0.391045	0.578507	0	0	0.371558	0.890334
8556	CDC14A	1.91161	1.97615	2.20012	2.31556	3.20172	2.49411	2.44239	2.58326
54112	GPR88	0.00749381	0.00747735	0.0153484	0.0681186	0	0	0	0
100128787	LINC01349	0	0	0	0	0	0	0	0
7412	VCAM1	0.00810679	0	0	0	0.0159698	0.0160554	0.0315528	0.0126013
2135	EXTL2	15.1799	15.2402	17.6141	17.3629	8.80471	11.8526	9.51245	11.6241
148867	SLC30A7	3.28314	3.1889	3.11016	3.05562	4.1051	4.1117	4.43427	3.97275
51611	DPH5	14.5484	15.1242	15.4498	16.5574	18.334	21.799	21.751	25.983
102606465	LOC102606465	0.646214	0.468941	0.942519	0.815843	0.906525	1.59008	1.96259	2.41988
101928334	LOC101928334	0	0	0	0	0	0	0	0
101928370	LOC101928370	0	0	0.0438435	0.0324307	0	0	0.0416586	0.0332744
1901	S1PR1	0.408646	0.246348	0.59285	0.438527	1.04818	0.185469	0.356208	0.714602
104355286	LINC01307	0	0	0	0	0	0	0	0
118427	OLFM3	0.0619446	0.129236	0.0749694	0.162097	0	0	0.010959	0.0350135
94236	DNAJA1P5	0	0	0	0	0	0	0	0
1301	COL11A1	13.9328	14.2813	9.31014	13.1697	2.23534	1.66136	1.26608	2.10093
101928436	LOC101928436	0.0492715	0.393306	0.100915	0	0	0	0.191772	0
55599	RNPC3	3.50893	4.02297	4.14296	4.41959	6.49216	5.73666	5.10139	8.52368
280	AMY2B	0.150561	0.219568	0.29651	0.394789	1.11793	0.825745	1.03678	1.86327
648740	ACTG1P4	0.0130614	0.0260654	0.0133758	0.00989398	0.0385949	0	0	0.111665
279	AMY2A	0	0	0	0	0.0761631	0	0.0902892	0.168274
276	AMY1A	0.0256708	0	0	0	0	0	0.0499573	0.0199515
277	AMY1B	0	0	0	0	0	0	0	0.0100353
278	AMY1C	0	0	0.0131184	0	0.0378524	0.0253703	0.0249294	0
100129138	LOC100129138	0.0424282	0	0	0	0	0.0630215	0.0206421	0
101928476	LINC01676	0	0	0	0	0	0	0	0
55170	PRMT6	26.309	25.3811	25.8987	25.956	21.0878	29.526	23.1207	24.4227
22854	NTNG1	0.609387	0.563389	0.162184	0.333819	0.183119	0.231831	0.174201	0.139142
10451	VAV3	0.959712	0.91315	1.07026	0.996961	0.713074	0.702193	1.1849	1.02001
102465839	MIR7852	0	0	0	0	0	0	0	0
100873946	VAV3-AS1	0	0	0	0	0	0	0	0
29957	SLC25A24	30.4747	30.3147	25.9909	30.3993	26.5464	27.4208	24.754	28.5193
148545	NBPF4	0	0	0.00767862	0	0	0	0	0
653149	NBPF6	0	0	0.0131055	0	0	0	0	0
284611	FAM102B	6.28729	6.87025	5.9805	5.7387	7.71099	8.41202	7.36686	5.45338
113802	HENMT1	2.48933	2.46307	3.21055	2.51684	0.810458	0.866375	1.26684	1.99947
55119	PRPF38B	21.4307	22.2025	19.9666	26.8581	14.725	19.6925	15.434	20.5022
163479	FNDC7	0.0199995	0.0532149	0.109232	0.0302992	0	0	0	0
6814	STXBP3	13.8389	13.6222	13.5877	14.4278	10.2691	12.9334	11.6387	15.1659
254268	AKNAD1	0	0	0.0081869	0	0	0	0	0
642864	SPATA42	0	0	0	0	0	0	0	0
29899	GPSM2	2.17342	2.09616	1.99634	2.13706	6.3924	5.71328	4.05881	3.72657
23155	CLCC1	5.52549	5.45453	4.14919	5.17612	7.2319	7.3503	7.93699	7.45173
22911	WDR47	1.87026	2.22999	1.31299	1.79986	2.63576	2.06168	2.44361	2.68317
6884	TAF13	50.6271	50.5158	36.4533	52.3263	36.7455	26.1138	22.8576	27.2809
56900	TMEM167B	6.71157	7.1451	6.19707	6.7995	7.81175	9.08845	12.4724	14.1594
677766	SCARNA2	2.8439	1.66558	9.87668	1.35811	0.730731	2.02029	1.08282	0.624647
127003	C1orf194	0	0	0	0	0	0	0.11221	0
57535	ELAPOR1	0.0617431	0.0431252	0.0853595	0.0935406	0.0152037	0.00611408	0.0240313	0.062383
6301	SARS1	33.5461	26.0817	25.8658	30.8708	25.7409	22.7987	24.9443	27.0873
1952	CELSR2	9.13505	9.35152	12.1798	8.98393	5.25002	7.41933	8.71632	6.9993
84722	PSRC1	28.6238	28.0787	26.4892	30.6827	21.292	26.529	20.3704	18.8996
343263	MYBPHL	0.227108	0.188841	0.077525	0.0573447	0	0.0937054	0.184154	0.250055
6272	SORT1	20.3647	22.9977	20.7164	20.0963	43.4843	40.8414	47.1218	42.609
5686	PSMA5	25.583	27.592	27.7885	26.3733	15.3493	15.6712	14.7908	16.034
284612	SYPL2	1.12103	0.808604	0.809143	1.10496	0	0	0.0722822	0.18895
127002	ATXN7L2	3.30677	3.67705	3.37513	3.11966	0.956046	1.61282	1.76088	1.77728
284613	CYB561D1	1.44508	1.47205	1.53658	1.43791	2.7971	3.12123	3.19927	3.77634
57463	AMIGO1	0.750582	0.840019	0.825777	0.779855	0.749285	1.53172	0.858646	1.34408
83873	GPR61	0.095201	0	0.194985	0.0540859	0.0117212	0.0235681	0	0.0138732
2773	GNAI3	28.3749	28.5966	28.9289	29.846	29.76	27.2795	24.094	26.776
406974	MIR197	0.692428	1.38181	1.41819	0	1.70504	0	1.34752	1.07631
2780	GNAT2	0.722036	0.598109	0.627806	0.340548	0.134185	0.0674522	0.159072	0.190586
271	AMPD2	9.65162	11.8342	9.44128	10.8608	5.99671	5.3764	6.12927	9.34483
2948	GSTM4	1.9597	2.79906	2.69471	2.20875	1.90688	2.17533	3.33701	3.31026
2946	GSTM2	2.16169	1.88733	2.37185	1.88115	1.36876	3.61865	6.77347	6.8003
2944	GSTM1	0.0838968	0.0837125	0.0429581	0.0953275	0.0206588	0.124618	0.346947	0.211916
2949	GSTM5	0.158041	0.173463	0.0323689	0.0239431	0.077832	0.0156499	0	0
2947	GSTM3	0.14792	0.172194	0.284025	0.168073	0.261037	0.353985	0.869584	0.938869
79574	EPS8L3	0	0	0	0	0	0	0	0
1435	CSF1	0.787171	1.09645	0.908911	1.03649	8.5859	7.81584	10.6461	9.13992
10768	AHCYL1	28.7801	29.7445	31.8805	31.0996	61.2338	46.4447	40.9205	45.2494
85369	STRIP1	14.0753	14.7818	14.3404	14.467	14.9975	19.3979	16.0251	17.5071
257	ALX3	2.60012	2.27887	3.14847	2.50191	6.69672	20.2849	13.8467	21.2869
104355139	LINC01397	0.0896928	0.0447479	0.275555	0	0.132516	0.888179	0.480009	0.557676
164153	UBL4B	0.0688755	0	0.1058	0.0260865	0.0678397	0.682036	0.335092	0.682511
388662	SLC6A17	0.456458	0.555336	0.151715	0.342733	0.126202	0.142739	0.0623369	0.0933581
100873974	LINC02586	0.0917529	0.0686635	0.0469807	0.0868783	0	0	0	0.0713106
3749	KCNC4	3.89747	3.56483	2.24072	2.71062	1.86892	1.85073	0.820574	1.03185
440600	RBM15-AS1	0.0497244	0.178614	0.142579	0.158198	0.0881579	0.068935	0.0193534	0.0231876
64783	RBM15	5.9075	7.01351	9.79187	5.95174	5.53996	5.62776	5.27814	3.40595
9122	SLC16A4	0.175559	0.0750744	0.522233	0.246974	4.27358	4.47035	6.43443	7.485
10542	LAMTOR5	36.8413	36.1507	39.3861	37.9269	28.765	38.7507	44.9436	46.8909
101410535	LAMTOR5-AS1	0.0974336	0.0972195	0.0997788	0.147612	0.383874	0.385933	0.900661	0.719394
84432	PROK1	0	0	0.077525	0	0	0	0.0368308	0
643160	CYMP	0	0	0	0	0	0	0	0
440602	CYMP-AS1	0	0	0	0	0	0	0	0
3744	KCNA10	0	0	0.0271476	0	0	0	0	0
3737	KCNA2	0.17266	0.156066	0.210099	0.172335	0.0100037	0	0	0
3738	KCNA3	0.287521	0.218036	0.312109	0.453018	0.00566395	0.017083	0	0.0134078
963	CD53	0.574188	0.0318292	0.310338	0.217473	1.52385	0.0315882	0.0310392	0.0991691
55791	LRIF1	7.62771	8.50636	6.67741	10.4102	8.069	6.82951	6.61928	6.2995
128338	DRAM2	7.11165	8.0958	9.02219	7.52522	19.7744	18.5858	17.4543	22.6216
10390	CEPT1	9.1961	10.5265	8.10535	10.4647	14.7469	10.9788	10.7177	15.2903
79961	DENND2D	0.382286	0.217131	0.156595	0.164838	0.370745	0.291198	0.0915639	0.164555
1117	CHI3L2	0.032236	0.0643303	0	0	2.25433	3.52733	1.97611	2.48033
149620	CHIAP2	0	0	0	0	0	0	0	0
27159	CHIA	0	0	0.0281089	0	0	0	0	0
128344	PIFO	2.30965	2.69366	1.99663	2.37061	5.26875	2.68316	4.39746	5.55616
441897	PGBP	0.0427073	0.0426135	0	0	0	0.0422907	0	0
5016	OVGP1	0	0.0693372	0.118604	0.0175462	0.547559	0.34406	0.540929	0.76511
79084	WDR77	45.8288	47.568	44.5246	48.0867	30.9711	28.3182	23.8704	24.9244
515	ATP5PB	66.0318	65.1031	71.2655	68.8423	56.4935	64.4034	64.8364	63.6614
128346	C1orf162	0.0775878	0.0516116	0.0926979	0.0587726	0.0636842	0.115246	0.0251653	0.160804
57413	TMIGD3	0.0225009	0	0.0230425	0	0	0	0	0.0699511
140	ADORA3	0	0	0	0	0	0	0	0.0174802
100129269	LINC01160	0.117874	0.0672088	0	0.0637783	0.0497579	0	0.0327703	0.026175
5906	RAP1A	6.3903	6.61476	6.03956	7.26465	5.65517	7.21677	7.69417	8.25358
55924	INKA2	3.91961	3.58124	3.10417	3.97584	0.756032	0.573584	0.8679	1.59083
100506343	INKA2-AS1	0.146219	0.243163	0.0499128	0.0923005	0.0480067	0	0	0.0852314
101928718	LOC101928718	0.0187684	0.0842722	0.0576604	0.0497596	0	0.0185853	0	0
11218	DDX20	15.6906	18.8966	18.6137	17.5342	11.9134	13.4351	10.819	10.7631
3752	KCND3	0.108717	0.138063	0.121455	0.101069	0.00973473	0	0	0
100874295	KCND3-IT1	0	0	0	0	0	0	0	0
100873995	KCND3-AS1	0	0.115665	0.23742	0	0	0	0	0
643355	LINC01750	0	0.0227605	0.00778655	0.0115193	0	0	0	0
55917	CTTNBP2NL	7.26416	8.29464	7.6275	8.26847	8.68119	8.24029	9.01343	8.85285
100422976	MIR4256	0	0.404828	0	0	0	0	0.78956	0
7482	WNT2B	0.202408	0.367862	0.288711	0.191655	0.0356008	0.365076	0.316527	0.629249
54879	ST7L	1.20147	1.07781	1.5603	1.65657	1.25433	1.28357	1.39403	1.75563
829	CAPZA1	42.1028	48.2389	39.586	45.1609	66.5039	61.9431	50.9398	59.1597
4343	MOV10	16.8904	12.7079	22.4502	23.216	18.2229	19.4537	27.6601	24.4761
389	RHOC	38.3965	40.342	36.5484	40.4669	111.406	72.57	106.301	97.9539
333926	PPM1J	5.0296	3.93019	9.77384	7.94114	3.98406	2.19024	1.42987	2.24886
284467	TAFA3	0.072128	0.179924	0.258524	0.300502	0.0355216	0.178561	0.105275	0.168174
100996702	LINC01356	7.92933	9.73008	11.1671	9.4572	2.76227	1.77621	1.4129	3.18646
6566	SLC16A1	136.513	131.761	167.969	157.917	121.643	86.4493	74.9473	88.909
246182	AKR7A2P1	0.882532	0.450081	1.26528	0.118847	0.289754	0.252467	0.228996	0.32009
100506392	SLC16A1-AS1	2.08348	1.59784	1.8515	2.84343	0.814077	0.716138	0.552901	1.0706
100996251	LRIG2-DT	0.021145	0.0210985	0.140751	0.0961038	0.0937216	0.104694	0.195461	0.230075
9860	LRIG2	4.966	5.22445	6.61753	5.06961	6.45898	6.39339	6.06885	3.89456
643441	LOC643441	0	0	0	0	0.094201	0.0591915	0.0465302	0.0557483
260425	MAGI3	1.77095	1.92893	1.86549	1.96104	22.3233	15.5287	8.08325	5.67366
10745	PHTF1	6.63845	8.72276	7.5712	8.00454	3.98533	5.61797	6.41129	7.74154
54665	RSBN1	3.08248	3.56398	3.4684	2.93915	4.56558	6.12772	4.9827	4.06673
100287722	AP4B1-AS1	0	0.120619	0.0495178	0.137355	0.0238134	0.0239411	0.0823377	0.112742
26191	PTPN22	0.00944049	0	0.0241693	0	0.018597	0.0093484	0.0183719	0
440603	BCL2L15	0.0104428	0	0.0320825	0.0237312	0	0.0103409	0.0101612	0
10717	AP4B1	2.59583	2.73703	3.2852	2.92896	1.83173	2.74699	2.69171	2.97504
64858	DCLRE1B	3.92096	4.63736	3.93812	4.7875	6.49517	6.97802	5.64281	4.70959
101928846	HIPK1-AS1	0.0455345	0	0	0	0.0112124	0	0.0110767	0.0707791
204851	HIPK1	11.866	13.3956	11.5703	12.165	13.2645	16.6617	13.8369	10.5357
56944	OLFML3	40.6388	38.8083	35.5512	36.3318	207.909	162.405	63.1469	91.5925
148281	SYT6	8.9752	9.27815	8.82206	9.36076	3.6917	5.28639	1.44951	2.80176
51592	TRIM33	13.7841	15.1277	16.7905	15.1512	17.3778	18.3881	18.4771	14.4657
10286	BCAS2	36.5596	39.5192	39.438	43.215	24.5361	30.6226	30.6911	33.9702
163259	DENND2C	0.816832	1.21108	1.39612	0.980412	0.373945	0.620889	0.195903	0.312952
270	AMPD1	0	0	0	0	0	0	0	0
4893	NRAS	36.7804	40.1084	38.9015	36.7595	44.651	36.8661	34.9775	33.1621
7812	CSDE1	201.997	208.648	204.935	202.844	198.052	205.249	176.252	191.281
80143	SIKE1	13.5717	14.8984	15.1327	15.6597	13.3676	17.0848	16.456	16.0162
6847	SYCP1	0.0242504	0	0.0496681	0.0183696	0	0	0.0117982	0
7252	TSHB	0	0	0	0	0	0	0	0
10100	TSPAN2	4.39637	2.56429	5.35463	5.58917	3.85266	4.06539	6.31451	5.97953
4803	NGF	0.670346	0.78691	0.424003	0.238958	0.815622	0.663807	1.84171	1.4404
81839	VANGL1	4.95692	4.39351	4.7184	4.60721	7.24481	6.62099	5.30731	5.56476
845	CASQ2	0	0	0.0196825	0	4.25944	1.42743	1.18755	0.739419
4808	NHLH2	0.441005	0.280713	0.420474	0.495331	0.322035	0.271057	0.569685	1.57783
101928995	LINC01649	0.0372007	0.0185595	0.019048	0	0	0	0	0
101928977	LOC101928977	0.179696	0.0448253	0	0	0	0	0.131138	0
55356	SLC22A15	0.371453	0.467103	0.338706	0.495296	0.290689	0.279651	0.445607	0.660437
126868	MAB21L3	0	0	0.0115138	0	0.764111	0.200403	0.4376	0.458756
476	ATP1A1	138.397	128.947	136.512	133.221	179.433	164.9	148.542	144.188
84852	ATP1A1-AS1	0.128106	0.167155	0.211921	0.156757	0.407656	0.84896	0.786264	1.07223
101929023	LINC01762	0	0	0	0	0.0592713	0	0.0585537	0.187077
965	CD58	2.17517	2.69791	2.47503	2.92922	2.52929	2.8121	1.96954	2.75888
100616384	MIR548AC	0.590138	0	0	0	0	0	0	0
3321	IGSF3	10.2334	10.5794	12.9097	10.0887	51.2763	39.3636	33.7828	27.0801
100302117	MIR320B1	0	0	0	0	0	0	0	0
388667	LINC02868	0	0	0	0	0	0	0	0
914	CD2	0	0	0.0170456	0	0	0	0	0
5738	PTGFRN	11.3787	12.2608	10.6457	9.88448	15.8915	16.6897	21.3071	17.0093
9398	CD101	0.240494	0.305411	0.246283	0.149051	0.330193	0.173199	0.191462	0.385153
101929099	LOC101929099	0.0715713	0.0999796	0.0879528	0.0325291	0.028198	0.0141746	0.167139	0
8458	TTF2	13.1246	14.9845	13.4029	12.4998	10.5153	11.6362	9.6635	8.22804
100126331	MIR942	0	0	0.309198	0	0	0.298986	0	0
80263	TRIM45	3.19047	3.46563	4.31427	4.17992	6.89205	7.63987	9.89893	7.82778
79679	VTCN1	0.0298118	0.0446194	0.175544	0.0677471	44.515	28.8494	24.4174	7.02624
104355292	LINC01525	0	0	0.0470638	0	0.0452665	0	0	0
10905	MAN1A2	4.36704	4.83295	5.38559	4.63379	11.6932	12.3239	12.5386	10.2527
100996263	LOC100996263	0	0	0	0	0	0	0	0
54855	TENT5C	0.453952	0.579782	1.06457	0.422957	0.290632	0.359619	0.375455	0.462185
54834	GDAP2	1.72707	1.7907	1.95319	1.77277	2.48508	2.42405	2.03608	1.84029
10885	WDR3	26.6157	27.0919	25.4045	27.7865	13.6025	14.5045	10.5052	12.8727
200162	SPAG17	0.0264084	0.0658759	0.0608491	0.0500108	0.52998	0.261508	0.18951	0.218075
6913	TBX15	0.04793	0.0119562	0.0368127	0.00907672	0.0531103	0	0.0174891	0.00931283
10352	WARS2	4.24899	4.2691	4.54012	4.29147	4.91894	5.69041	7.00555	7.29264
104472716	WARS2-IT1	0	0	0.0473151	0	0	0	0	0
101929147	WARS2-AS1	0.537789	0.485984	0.587102	0.507296	0.609656	0.798814	1.15025	1.05281
51179	HAO2	0	0	0	0	0	0	0.0390207	0.0233756
100874270	HAO2-IT1	0	0	0	0	0	0	0	0
3284	HSD3B2	0	0	0.0284396	0	0	0	0	0
3283	HSD3B1	0	0	0	0	19.5774	8.95055	11.1767	23.722
128102	HSD3BP4	0	0.0178744	0.018345	0.0135697	0.0176444	0.0650432	0.194644	0.220442
644242	LINC00622	0.19597	0.13036	0.167239	0.148447	0.562984	0.468975	2.66961	1.68809
90874	ZNF697	8.42676	7.13654	5.15979	6.2267	6.01143	4.97386	11.5665	11.3098
26227	PHGDH	266.778	218.061	226.989	236.796	122.185	120.597	108.299	111.274
3158	HMGCS2	0	0	0.0100004	0	0.19237	0.0193402	0.285061	0.242869
83998	REG4	0	0	0	0	0	0.0227345	0.0223394	0
343505	NBPF7	0	0	0	0	0	0	0	0
11085	ADAM30	0	0	0	0	0	0	0	0
4853	NOTCH2	16.1634	17.7573	18.9902	14.6655	7.27137	10.1051	12.692	8.50878
9554	SEC22B	18.9233	19.8443	16.3301	20.1495	26.7973	25.9994	29.9597	30.7534
105378954	LOC105378954	0.404262	0.24823	0.0636912	0.212004	0.122518	0	0.453879	1.47429
728841	NBPF8	0.777475	0.664942	1.05617	0.853355	3.27802	2.87923	4.24186	5.72193
767846	PFN1P2	0	0.0271868	0	0.113516	0.0805107	0.161885	0.556752	0.487052
100996724	PDE4DIPP2	1.12852	1.00054	1.17308	1.22563	1.14503	1.08048	1.33292	1.39753
101929796	NOTCH2NLR	0.424953	0.321669	0.772821	0.377401	0.245364	0.384531	0.349331	0.290414
101060684	NBPF26	2.50182	2.35082	3.44405	2.69253	2.99833	3.45214	5.71565	4.97616
100189005	TRN-GTT2-1	0	0	0	0	1.03685	0	0.341431	0
101954277	RNVU1-19	0	0	1.1146	0.23556	0	0	0	0
653505	PPIAL4A	0.363856	0.13202	0	0.400902	0.0651607	0.425817	0.128744	0.154249
728855	LINC00623	2.25639	2.4899	2.82179	3.00842	0.394642	0.689108	0.882324	0.906884
101954264	RNVU1-4	0	0	0	0.839541	0	0	0	0.492217
100189257	TRN-GTT11-2	0	0.175061	0.179669	0	0	0	0	0
105369199	LOC105369199	0.0937403	0	0.068569	0.0507201	0	0	0.0390912	0
100996721	100996721	0.121621	0	0.0778427	0.0460638	0.059896	0.0602173	0	0.0354465
100126488	100126488	0.18032	0.269886	0.27699	0	0	0.446402	0	0
101929798	PDE4DIPP4	0.985908	0.789281	0.657439	0.677351	0.0564582	0.0908177	0.133859	0.0534593
2210	FCGR1B	0	0	0	0	0.0178165	0.0537362	0.0704031	0.0351461
100996318	LOC100996318	0.0560217	0.223594	0.229481	0.169745	0.165538	0.11095	0.545111	0.391862
337875	H2BP1	0	0	0	0	0.198645	0	0.04906	0.0783724
653820	FAM72B	3.24286	3.29362	3.14269	4.51303	1.6799	1.94741	1.80632	1.47885
653464	SRGAP2C	1.85753	1.89033	2.27815	2.39054	3.61795	2.6835	2.73994	2.2402
100873165	SRGAP2-AS1	0	0.0517352	0	0	0	0	0	0.0161189
647121	EMBP1	0.711903	0.489889	0.584488	0.808898	0.265972	0.474024	0.597162	0.448358
101929815	LOC101929815	0	0	0	0.0198579	0.0516418	0	0	0
100189261	TRQ-CTG4-2	0	0	0	0	0	0	0	0
101954269	RNVU1-17	0	0	0	0	0	0	0	0
26863	RNVU1-18	0	0	0	0	0	0	0	0.246109
791227	TRN-GTT6-1	0	0	0	0	0	0	0	0
105369140	LOC105369140	0.0191596	0.00477938	0.0686727	0.00725668	0	0.0142295	0.0326252	0.00744545
388692	LINC02591	0.270128	0.101075	0.0691575	0.281355	0.288238	0.0891643	0.142374	0.236187
100189142	TRV-CAC8-1	0	0	0	0.554063	0	0	0	0
100189326	TRV-CAC4-1	0	0	0.728522	0	0	0	0	0
199882	PDE4DIPP3	0.0952228	0.0415684	0.0853254	0.0856556	0.0117239	0.00589337	0.0231638	0.0185019
100189356	TRN-GTT12-1	0	0	0	0	0	0	0	0
100132417	FCGR1CP	0	0	0	0	0	0	0.0189258	0.0755839
100996713	100996713	0.103108	0	0.052795	0.0260347	0	0	0.0836066	0.053424
554282	FAM72C	1.77151	1.59385	1.85719	2.52916	1.041	0.921711	0.841418	0.700078
100996712	SRGAP2D	2.82166	2.96006	3.60542	3.68718	4.56767	3.88308	3.32621	3.0808
101060524	LOC101060524	0.0698952	0.0232472	0	0.035297	0	0	0.0453404	0
730262	PPIAL4E	0.0330778	0	0	0	0	0	0	0
101954267	RNVU1-15	0	0.471073	0.644632	0.238415	0	0	0.612507	0
100189323	TRN-GTT3-1	0	0	0	0.531601	0	0	0.682863	0
284565	NBPF15	1.78011	1.83492	2.33017	2.20652	5.98937	6.64307	8.06887	8.06474
100189127	TRN-GTT2-8	0	0	0	1.0632	0	0	0	0
728945	PPIAL4F	0	0	0	0	0	0	0	0
105371215	LOC105371215	0	0	0	0	0	0	0	0.0234935
1818	DRD5P2	0.0465968	0.0464944	0.0477184	0.0264727	0	0	0.0906807	0.00905379
645166	LSP1P5	0.135948	0.152605	0.0870126	0.257451	0.384973	0.15145	0.59527	0.541503
647135	SRGAP2B	1.5531	1.55464	1.67941	1.90002	2.37037	1.86962	1.93852	1.51559
728833	FAM72D	2.16433	2.12408	2.06462	3.2026	1.1097	1.4797	0.83662	1.16136
101929805	LOC101929805	0.118644	0.0507357	0.104143	0.0770336	0	0	0.0659684	0
102724235	102724235	0.279205	0.191532	0.357407	0.0660929	0.275006	0.103681	0.118858	0.44756
103091866	LINC01145	1.96948	1.7583	1.7692	1.75361	1.08905	0.94092	2.15172	2.2289
645142	PPIAL4D	0.0330778	0.0330051	0	0.0501127	0	0	0	0
101954266	RNVU1-14	0	1.10587	0.648562	2.27875	0	0.156785	1.84873	0.246109
7214	TRN-GTT2-7	0	0	0	0	0	0	0	0.272715
100288142	NBPF20	0.237846	0.299112	0.325722	0.252662	0.386753	0.484989	0.909299	0.518469
100126510	100126510	0	0	0	0	0	0	0	0
101060254	PDE4DIPP5	0.0123004	0.0245467	0.0251929	0.0093175	0.0605769	0.0487215	0.0478748	0.0955988
101929780	NBPF25P	0.617432	0.643155	0.88938	0.89429	1.02917	1.04813	1.57788	2.14623
653519	GPR89A	6.24933	6.86105	7.65441	8.36698	8.20402	7.37338	7.86441	7.8834
5174	PDZK1	0.04416	0.123376	0.262293	0.127114	0.548048	0.157425	0.197659	0.494226
11126	CD160	0.0621445	0.103347	0.137887	0.156915	0.0204033	0.0410256	0.0806252	0.185146
27246	RNF115	13.7162	15.6671	14.2058	15.7767	14.443	13.4411	12.0206	12.6673
10623	POLR3C	9.99329	10.1928	10.1429	9.53442	8.80624	8.54581	7.9654	8.54054
200035	NUDT17	0.675118	0.712498	0.864209	1.16049	1.08696	1.67133	0.884307	1.52366
10401	PIAS3	13.3946	13.7491	16.2185	13.9013	7.3413	10.8451	12.1019	10.5703
102466191	MIR6736	0.880206	0	0	0	0	0	0	0
148741	ANKRD35	1.17361	1.32511	1.73953	1.01183	0.01521	0.0458747	0.0751291	0.0120017
8515	ITGA10	0.0851812	0.0141657	0.0726929	0.0394317	0.0279667	0.0281168	0.0506516	0.132406
8799	PEX11B	2.27905	2.65125	2.52195	2.50366	5.76621	7.89352	8.49204	8.54582
114814	GNRHR2	0.172136	0.171758	0.230519	0.180544	0.299969	0.0655603	0.502484	0.27786
9939	RBM8A	20.6797	18.3363	23.1338	22.3019	12.3779	17.5962	16.5061	16.2757
128077	LIX1L	1.97738	2.64801	2.73105	1.96594	0.0896939	0.0386464	0.101266	0.0657194
84265	POLR3GL	1.31551	1.21164	2.342	1.42575	1.87381	3.52724	3.93857	4.79749
284615	ANKRD34A	0.0111109	0.0609754	0.0227566	0.0925809	0.0109438	0.104523	0.0324338	0.0474946
10628	TXNIP	12.2849	8.75316	7.18507	10.563	8.52808	25.6084	40.2614	53.1583
148738	HJV	0	0	0	0.0704675	0	0	0.0226296	0
100189384	TRE-CTC1-1	0	0	0	0	0	0	0	0
100189064	TRG-TCC2-1	0	0	0	0	0	0	0	0
100188991	TRH-GTG1-1	0	0	0	0	0	0	0	0
100189198	TRK-CTT2-1	0	0	0	0	0	0	0	0
101954276	RNVU1-6	0	0.315964	0	0	0	0	0	0
101928979	LINC01719	1.12461	1.09721	1.22846	1.19265	0.541543	0.395962	2.72356	1.78695
100132406	NBPF10	0.58647	0.528478	0.700684	0.53551	0.62019	0.778834	1.32711	0.973446
388677	NOTCH2NLA	0.677927	0.608307	1.35353	0.727806	0.927139	1.18808	1.68471	1.24709
170688	NUDT4P2	5.06061	5.93382	5.40412	5.6681	18.0455	8.18012	3.87086	3.74908
105371242	PPIAL4H	0	0.0147882	0	0	0	0	0.0288424	0.0115188
102724558	102724558	0.387003	0.239047	0.24534	0.195436	0.145213	0	0.573818	0.272134
100288805	HYDIN2	0.143491	0.0876588	0.110959	0.0554563	0.0922994	0.0231986	0.213707	0.0637268
105373468	105373468	0.267429	0.279548	0.312989	0.289395	0.288494	0.151326	0.18587	0.138564
149013	NBPF12	4.72276	4.09281	4.42873	4.48776	3.8063	4.17756	5.66519	5.28013
728989	LOC728989	0.0723961	0.024079	0.123564	0.23764	0.0237691	0.21507	0.187851	0
100189334	TRH-GTG1-2	0	0	0	0	0	0	0	0
101447996	RNVU1-8	0	0	0	0.278996	0	0	0	0.143127
644861	NBPF13P	0	0	0	0	0.333885	0.13427	0	0
5565	PRKAB2	9.83284	11.9343	8.94229	10.1556	9.313	7.69376	7.4301	8.76248
171423	PDIA3P1	163.429	173.796	173.292	178.41	146.131	153.97	146.612	179.446
2330	FMO5	0.0622787	0.0455707	0.0892888	0.0912069	0.188116	0.337136	0.403996	0.416267
9557	CHD1L	21.5465	20.2957	23.4855	23.0301	19.9242	22.2406	17.7884	21.3326
100289211	LINC00624	0.030802	0.0307343	0	0.00583311	0	0	0	0
607	BCL9	12.425	15.2117	18.6109	14.9815	13.4162	18.2774	17.7457	16.1236
51205	ACP6	2.7645	2.37571	2.45308	3.037	2.38791	2.54404	2.40125	2.95289
2702	GJA5	0.295018	0.107044	0.856004	0.704287	2.86179	0.4869	0.504535	1.15339
2703	GJA8	0	0	0.00830063	0	0	0	0.0157739	0
51463	GPR89B	3.03847	3.37095	4.32461	4.56816	3.95148	4.15117	4.52501	4.75904
100034743	PDZK1P1	0.146356	0.085187	0.312248	0.369549	0.264285	0.289857	0.42723	0.170623
100189140	TRQ-CTG3-2	0	0	0	0	0	0	0	0
26864	RNVU1-7	0	0	0	0	0	0	0	0
100189193	TRN-GTT9-2	0	0	0	0	0	0	0	0
200030	NBPF11	2.82885	2.67695	3.19597	3.30067	2.48071	2.67022	3.79144	3.77306
101927468	LOC101927468	0.368574	0.294212	0.188723	0.181476	0.127061	0.164241	0.520022	0.157551
100189056	TRQ-CTG4-1	0	0	0.738641	0	0.710433	0	0	0
100189307	TRH-GTG1-3	0	0	0	0	0	0	0	0
100189174	TRH-GTG1-4	0	0	1.47728	0.273184	0	0	0.701831	0
100188998	TRQ-CTG7-1	0	0	0	0	0	0	0	0
100847044	MIR5087	0	0	0.349882	0	0	0.676652	0	1.32769
101954273	RNVU1-1	0	0	0.324281	0.839541	0	0.31357	0	0
102466225	MIR6077	0	0	0	0	0	0.31357	0	0
26860	RNVU1-2	0	0	0	0	0	0.158721	0	0
100132057	PDE4DIPP6	0.122399	0.191919	0.358129	0.092717	0.241117	0.38093	0.646535	0.366925
101954272	RNVU1-3	0	0.160926	0	0	0	0.159707	0	1.00278
388685	LINC01138	2.54346	2.87878	2.85089	3.69038	1.9942	1.37836	1.93311	2.75373
644591	PPIAL4G	0.80924	1.15853	0.324281	0.293173	0.72776	0.5923	0.205414	0.136727
25832	NBPF14	1.05563	1.05585	1.17482	1.0193	1.07484	1.19899	2.06919	1.65275
100996763	NOTCH2NLB	0.279824	0.330535	0.585762	0.278985	0.3506	0.41768	0.844867	0.471741
440672	NUDT4B	8.55063	8.87257	7.04292	7.90495	27.9434	11.3347	5.42931	5.0585
9659	PDE4DIP	3.73365	3.39094	3.59527	3.66958	2.86653	3.28683	3.22254	3.30407
400818	NBPF9	0.952385	0.876435	0.899507	1.05785	2.88223	2.32597	2.71289	2.79971
653513	LOC653513	0.746151	0.357366	0.82524	0.226083	3.43947	1.5073	0.929321	0.463929
100996761	100996761	0.166984	0.399882	0.0342007	0.252981	0.148026	0.115749	0.17873	0.116803
101060226	NBPF19	3.46918	3.20176	4.40302	3.5394	2.20407	2.8082	5.16958	4.20025
653598	PPIAL4C	0.396933	0.693107	0.270992	0.100225	0.195482	0.196531	0.193115	0.205665
57234	LINC00869	1.56497	1.31293	1.75812	2.41811	0.598169	0.801837	0.840934	0.910712
644634	LOC644634	0.0522982	0.104367	0.307953	0.0792316	0.0515117	0.116523	0.203552	0.25404
100189228	TRV-CAC1-7	0.355699	0	0	0	0	0	0	0
102723955	PDE4DIPP7	0.580008	0.469079	0.387643	0.568849	0.0180406	0.0120916	0.100992	0.109137
100189059	TRN-GTT8-1	0	0	0	0.531601	0	0	0.341431	0.54543
440689	H2BC18	0.324861	0.341207	0.735398	0.116565	0.353657	0.507934	0.171915	0.0797314
2209	FCGR1A	0	0.00720095	0.014781	0	0.0142166	0.114342	0.196622	0.145832
101927767	101927767	0.019597	0.0391079	0.361237	0.178137	0.154419	0.0970293	0.495784	0.121847
653604	H3C13	0.795459	1.02049	2.15289	0.25824	0.223856	0.675171	0	0.176638
8370	H4C14	8.58978	6.3464	12.7583	7.25179	1.42087	0.844106	2.2331	2.19136
105371405	105371405	1.1782	0.627751	1.60483	1.51635	0.259136	0.135927	0.422954	0.391172
126961	H3C14	0.973087	2.09521	3.98604	2.01736	0.958454	1.67361	0.398673	0.0796091
8337	H2AC18	7.39109	8.39374	9.56083	5.5619	4.11891	5.53739	4.9207	7.67177
337873	H2BC20P	4.81844	4.80786	5.16287	5.27217	2.63666	2.34154	1.60625	2.80868
723790	H2AC19	7.68284	5.14299	7.81797	5.89341	2.82577	5.29664	5.63042	6.87814
333932	H3C15	1.48524	2.19741	3.56645	1.86218	0.605339	0.912879	0.897015	0.398045
554313	H4C15	6.09809	6.93524	10.0724	7.79816	2.45422	2.0778	2.67972	4.17887
8349	H2BC21	1.97403	2.14452	3.06222	1.6015	1.01244	1.1104	1.11384	1.15294
8338	H2AC20	2.49559	3.20157	3.83349	1.80039	1.87281	3.0008	1.61887	1.20069
317772	H2AC21	0.23184	1.27232	2.01807	0.263427	0.34253	0.344367	0.225589	0.0450467
51027	BOLA1	3.20674	1.72727	1.71461	2.36461	2.57153	4.88964	4.55615	5.40363
9900	SV2A	24.9904	33.0708	26.9358	25.1452	7.14835	13.5767	6.87304	7.84887
10262	SF3B4	82.0934	81.146	78.0387	75.8248	59.2743	63.9142	56.8071	51.8243
10903	MTMR11	0.532672	0.477678	0.738832	0.77635	2.40414	1.40215	3.38541	4.51725
56957	OTUD7B	5.7354	4.70705	5.18223	5.77784	6.33214	7.50199	8.03557	7.21525
105373477	105373477	0.0724972	0.0361689	0.185605	0.0183055	0	0	0	0
11311	VPS45	8.05985	9.41399	8.80186	8.53747	7.79269	11.2667	10.5902	10.308
51177	PLEKHO1	15.9108	16.6512	16.5874	17.3989	4.74702	10.5068	10.6482	11.7332
81611	ANP32E	60.7844	63.3243	71.5193	72.4516	46.2489	63.0801	45.8922	49.6825
23632	CA14	8.51998	7.35601	13.6888	12.0049	3.08716	5.62166	2.52573	3.84954
51107	APH1A	50.8894	45.598	52.5367	52.9577	59.2888	75.5043	84.5059	86.1384
79630	C1orf54	2.6496	1.78107	4.1129	2.42961	0.549422	2.12662	1.11268	1.69077
148523	CIART	1.72511	1.07104	2.18539	2.02307	0.377592	0.430233	0.198944	0.725003
54460	MRPS21	31.5302	25.5725	39.006	40.5518	20.5767	24.6609	28.3175	31.7391
9129	PRPF3	21.977	22.6262	19.9099	24.2865	15.3307	14.9791	12.6874	14.4874
23248	RPRD2	9.50594	10.4178	9.98054	10.1289	7.86678	10.4296	10.4819	9.53819
80222	TARS2	14.3842	14.8635	13.9963	14.8595	9.77539	13.1745	11.5051	14.6165
102465529	MIR6878	0	0	0	0	0.775018	0	0.765634	0
1893	ECM1	0.395718	0.209037	0.584026	0.282123	0.974417	0.783715	6.07016	8.45771
100874054	FALEC	0	0	0.375845	0.0695026	0.406679	0.0908578	0.267837	0.285242
54507	ADAMTSL4	1.7748	2.19234	1.97397	1.68817	39.4676	40.0085	82.8367	112.226
105371437	105371437	0.291754	0.339631	0.348572	0.276253	2.01156	1.75752	4.28196	7.59618
100422997	MIR4257	0	0	0	0	0	0	0	0
574406	ADAMTSL4-AS1	0.275701	0.0750261	0.616009	0.075943	0.123434	0.198554	0.536535	0.175317
4170	MCL1	101.43	105.501	106.241	114.919	68.2182	72.4615	61.2938	63.7193
2029	ENSA	46.125	46.1862	45.471	52.8009	29.432	38.7956	37.5362	38.9158
55204	GOLPH3L	9.11769	9.19421	8.33517	10.3437	6.76191	9.5611	9.86051	10.6462
84072	HORMAD1	0.0226679	0	0	0.0171709	0	0	0	0
1520	CTSS	0	0.012617	0.0258983	0	0	0.0250429	0.0123038	0.0393103
1513	CTSK	1.10463	0.715718	1.41035	1.17363	0.833679	0.852357	0.851503	1.28221
405	ARNT	7.15434	8.67236	7.64348	7.39257	10.781	13.8115	13.431	12.2833
9869	SETDB1	11.0267	9.74411	11.2535	11.5574	13.2231	17.9957	17.1009	14.9618
29956	CERS2	68.0808	66.0416	67.0373	66.8512	41.3608	50.0914	47.2865	49.3832
8416	ANXA9	1.09836	1.28747	1.94382	2.07597	16.3222	24.1922	17.8573	19.3521
55793	MINDY1	3.32319	3.13213	2.99171	2.83435	5.11182	6.73074	9.55413	10.715
58497	PRUNE1	12.0439	12.5301	12.101	11.7326	11.531	14.8205	11.2357	12.8364
149428	BNIPL	0.58133	0.44041	1.1686	0.644225	3.99751	4.8398	5.13279	5.42173
54964	C1orf56	1.51774	1.11057	1.90399	1.49459	1.56967	2.36713	2.06755	2.37885
56882	CDC42SE1	21.9688	22.8159	21.2027	26.3616	55.6508	48.8082	58.9776	59.3507
10962	MLLT11	19.9859	23.5198	18.4954	22.2304	18.3699	22.0429	32.56	29.065
126626	GABPB2	0.78851	0.841414	1.02058	1.02867	1.21891	1.97373	1.93943	1.53208
10500	SEMA6C	2.26613	2.63173	4.39639	3.65729	0.762617	1.53342	1.50677	2.52934
100534012	TNFAIP8L2-SCNM1	0	0	0	0	0	0	0	0
79626	TNFAIP8L2	0	0.0439881	0.0902922	0.0667886	0	0.17462	0.0428963	0
388695	LYSMD1	2.85751	2.13842	2.15231	2.72138	3.02869	4.03941	4.79529	5.16592
79005	SCNM1	0.909124	1.26749	1.58143	1.39619	0.870919	0.739936	0.811902	0.938872
29765	TMOD4	0.0333754	0	0.222162	0.214895	0.065747	0.0495747	0.308517	0.557698
6944	VPS72	32.275	31.4586	38.2034	37.6281	28.9279	35.3304	33.5371	35.4714
8394	PIP5K1A	27.8977	28.2821	23.9497	27.7256	21.6988	24.8448	24.1686	22.8711
5710	PSMD4	105.237	101.353	97.7544	106.361	84.6886	91.3728	83.4777	87.0505
57592	ZNF687	14.7266	14.4623	18.5927	14.3015	15.1657	16.9603	14.9342	13.1586
5298	PI4KB	10.5816	11.9955	10.1921	10.2911	12.1074	13.75	14.8095	15.8222
5993	RFX5	11.5152	11.9703	15.1479	16.0221	9.6493	14.9323	15.4927	20.4823
8991	SELENBP1	3.66609	2.9895	6.34353	4.96998	3.72303	8.42488	12.2639	14.1679
5692	PSMB4	229.624	224.134	229.546	219.232	160.532	175.347	168.148	163.673
23126	POGZ	14.1159	14.7761	13.4736	13.9586	11.3107	13.5989	13.3943	11.0321
57530	CGN	29.1013	29.5827	35.8872	38.1755	59.0842	58.2793	47.8824	41.474
7286	TUFT1	8.51974	8.30203	8.34085	7.7408	14.371	10.7433	12.3652	12.7905
693139	MIR554	0	0.539771	0.830971	0.204888	0	0	0.263187	0
81609	SNX27	11.0769	11.201	10.9078	10.5369	11.8133	10.5372	12.7272	12.0505
11189	CELF3	0.134714	0.15542	0.15089	0.0797229	0.0829299	0.0666998	0.0491555	0.15705
284485	RIIAD1	0	0	0	0	0	0.113023	0	0
65005	MRPL9	30.8885	32.816	30.2773	33.3375	25.5453	25.6366	22.9309	22.7274
51686	OAZ3	0.46566	0.39826	0.999152	0.638285	0.480498	0.483075	0.539409	0.723824
11022	TDRKH	6.14353	5.78826	6.94815	6.47545	4.26379	3.39181	3.60233	2.87166
339398	LINGO4	0	0	0.0199408	0	0	0	0	0
6097	RORC	0.106681	0.0425785	0.174797	0.140071	0	0	0.0138405	0.011055
100191040	C2CD4D	0.148422	0.280603	0.199993	0.147934	0.161579	0.177916	0.0228032	0.212494
100132111	C2CD4D-AS1	2.96852	1.53207	3.42434	1.91265	0.571334	0.777127	1.06243	1.27291
284486	THEM5	1.45011	0.452164	1.22978	0.995476	0.870373	0.785294	0.903929	1.35596
117145	THEM4	1.89634	1.68522	1.7751	1.7133	3.26869	3.71168	2.98885	3.71915
6281	S100A10	103.766	90.2272	40.4789	70.5855	193.477	73.6774	199.23	218.681
441908	NBPF18P	0	0	0	0	0	0	0.201322	0.040201
6282	S100A11	88.5644	48.7648	81.0266	93.7435	659.626	620.656	892.006	777.882
100131107	LOC100131107	0	0	0	0	0	0	0.0334205	0
126637	TCHHL1	0	0	0	0	0	0.028546	0.0560997	0.19604
7062	TCHH	0.193029	0.0851904	0.338328	0.309309	0.0767816	0.0551382	0.01806	0.0115402
126638	RPTN	0	0	0	0	0	0	0	0
388697	HRNR	0.0242623	0.00268989	0.0386498	0.0204207	0.0106211	0.0106781	0	0
2312	FLG	0.0202654	0.00808835	0.0290545	0.0030702	0	0	0.0118314	0
339400	FLG-AS1	0	0	0	0.0665304	0	0	0	0
388698	FLG2	0	0	0.0116525	0	0	0	0	0
49860	CRNN	0	0	0	0	0	0	0	0
254910	LCE5A	0	0	0	0	0	0	0	0
54544	CRCT1	0	0	0	0	0.159052	0	0	0
353145	LCE3E	0	0	0	0	0	0	0	0
84648	LCE3D	0	0	0	0	0	0	0	0
353144	LCE3C	0	0	0	0	0	0	0	0
353143	LCE3B	0	0	0	0	0	0	0	0
353142	LCE3A	0	0	0	0	0	0	0	0
353141	LCE2D	0	0	0	0	0	0	0	0
353140	LCE2C	0	0	0	0	0	0	0	0
26239	LCE2B	0	0	0	0	0	0	0	0
353139	LCE2A	0	0	0	0	0	0	0	0
199834	LCE4A	0	0	0	0	0	0	0	0
100129271	C1orf68	0	0	0	0	0.0281669	0	0.0278259	0
448834	KPRP	0	0	0.0410039	0	0	0	0	0
353137	LCE1F	0.086843	0	0	0	0.128306	0	0	0
353135	LCE1E	0.132031	0	0	0	0	0	0	0
353134	LCE1D	0	0.0602535	0	0	0.0594781	0	0	0
353133	LCE1C	0	0	0	0	0	0	0	0
353132	LCE1B	0	0	0	0	0.134726	0	0.0887302	0
353131	LCE1A	0	0	0	0	0	0	0	0
448835	LCE6A	0	0	0	0	0	0	0	0
4184	SMCP	0	0	0	0	0	0	0	0
3713	IVL	0	0	0	0	0.121116	0.0405884	0.468626	0.33449
163778	SPRR4	0	0	0	0	0	0	0	0
6698	SPRR1A	0	0	0	0	0	0	0	0
6707	SPRR3	0	0	0.0539372	0	0.596591	0.156467	0.153748	0.16374
6699	SPRR1B	0	0.0837125	0.515497	0.0635517	0	0	0	0.0652049
6703	SPRR2D	0	0	0.155959	0	0.375009	0.37702	0	0.355089
6700	SPRR2A	0	0	0.157111	0	0	0	0.0746408	0
6701	SPRR2B	0	0	0	0	0	0	0	0
6704	SPRR2E	0	0.0760911	0	0	0	0	0	0
6705	SPRR2F	0.0773951	0.231675	0.079258	0.52764	0	0	0	0
6702	SPRR2C	0.0765961	0	0.313759	0	0	0	0	0
6706	SPRR2G	0	0	0	0	0	0	0	0.0620951
101928009	LOC101928009	0.02304	0	0	0	0	0	0	0
149018	LELP1	0	0	0.245758	0	0	0	0	0
574414	PRR9	0	0.0295175	0	0	8.93798	8.52454	8.13172	14.456
4014	LORICRIN	0.0800187	0.0399214	0.184376	0.393991	0.0985192	0.0792381	0.0389305	0.108834
114771	PGLYRP3	0	0	0.0520883	0	0.313119	0.188879	0	0.0790633
57115	PGLYRP4	0	0	0	0	1.1987	0.496229	0.079609	0.222554
6280	S100A9	0.0900037	0.0898059	0.09217	0	1.5957	2.85202	0.613038	0.94434
6283	S100A12	0	0	0	0	0	0	0	0
6279	S100A8	0	0	0.0910653	0	0	0.0880574	0.0865271	0.0691127
338324	S100A7A	0	0	0	0	0.023908	0	0.00590463	0
645922	S100A7L2	0	0	0.110796	0	0	0	0	0
6278	S100A7	0	0	0	0	3.90333	2.28428	1.89926	2.57433
6277	S100A6	13.1541	9.25593	10.9012	10.713	26.1747	14.4187	38.3983	60.0404
6276	S100A5	0	0	0.11984	0	0	0	0	0.0202112
6275	S100A4	5.57073	4.9613	7.30783	7.18416	7.43687	7.2944	7.12284	15.0641
101928034	LOC101928034	0.0373612	0	0.0382605	0	0.183997	0.0369968	0.0363538	0.130668
6274	S100A3	0.140737	0.280856	0	0.0533042	1.49018	0.31357	0.616242	1.09382
6273	S100A2	0.161782	0.0538089	0	0.0816999	0.0531165	0.186905	0.0524733	0.125738
140576	S100A16	5.42309	2.90749	7.75849	6.09452	89.1956	84.7688	68.9457	89.6943
57402	S100A14	0.403126	0.615191	1.23849	1.14962	35.5956	16.3904	3.85334	14.357
6284	S100A13	7.29796	6.30994	10.728	8.35882	54.2655	47.9466	33.144	40.5232
6271	S100A1	0.655709	0.348943	1.25345	1.92057	1.16253	1.86136	1.02085	1.46091
26097	CHTOP	37.218	41.2471	45.9848	45.5889	34.3849	49.9628	37.8989	42.8104
23557	SNAPIN	11.1565	11.4768	15.2418	10.6947	17.1152	25.5172	24.6415	22.3103
3608	ILF2	181.095	188.88	206.632	193.772	143.094	172.394	131.473	153.061
100189015	TRX-CAT1-1	0	0	0	0	0	0	0	0
4881	NPR1	2.56462	2.40244	4.46789	3.08546	0.213972	0.191217	0.0822038	0.295468
102466879	MIR8083	0	0	0	0	0	0	0	0
65123	INTS3	23.9423	23.2466	23.2585	24.6335	15.1607	19.4865	16.4726	20.9866
11000	SLC27A3	13.4727	12.7344	12.4745	12.3004	9.52857	10.0379	8.1986	8.39686
343052	LOC343052	0	0	0	0	0	0	0	0
105371448	105371448	0.0449888	0.0598533	0.061429	0.034079	0	0	0	0
57459	GATAD2B	4.81883	5.10262	6.20933	4.85759	7.02769	8.7142	7.42436	6.03029
9909	DENND4B	18.5215	17.1378	17.9571	16.1863	10.1817	10.7744	11.8276	11.273
200186	CRTC2	8.92442	9.44778	7.43026	9.30905	9.62099	8.94513	9.30153	10.242
27173	SLC39A1	91.7658	86.0343	93.1245	91.7602	56.8245	53.277	55.9162	61.279
102465441	MIR6737	0	0	0	0	0	0	0	0
148327	CREB3L4	5.15591	3.44301	6.78079	6.08546	5.10462	5.97634	5.75581	7.54842
10899	JTB	51.7837	54.8962	52.1516	54.1217	37.1447	44.9075	48.124	47.2597
5872	RAB13	48.9325	42.5216	42.4464	52.5699	23.591	34.0837	38.061	46.084
6232	RPS27	14.3516	11.7366	18.5607	17.4277	9.47244	19.8523	19.5073	16.0987
91181	NUP210L	0.0529559	0.0836627	0.248557	0.0167142	0.0391197	0.00436995	0.0987621	0.0377277
100847024	MIR5698	0	0	0	0	0	0	0	0
7170	TPM3	46.0996	44.3432	43.2587	44.8976	34.7359	29.8081	28.2409	28.5675
100126346	MIR190B	0	0	0	0	0	0	0	0
388701	C1orf189	0	0.0733966	0.0376644	0.0557202	0	0	0	0
25912	C1orf43	29.4057	27.5313	32.6445	31.1234	38.0625	41.2633	41.3875	46.1685
9898	UBAP2L	64.2745	65.4118	56.3877	59.909	50.4209	54.6158	50.2112	47.3294
10456	HAX1	57.501	52.5898	49.1765	56.2122	34.021	33.7439	32.8134	35.8962
89872	AQP10	0	0	0	0	0.166526	0.181371	2.7007	0.919802
57198	ATP8B2	16.4794	15.9431	16.1607	14.6383	8.48503	11.305	12.3872	11.5289
3570	IL6R	3.0941	2.46044	1.3189	2.12665	0.0889518	0.0622114	0.137543	0.103758
126669	SHE	0.251806	0.247502	0.269413	0.304618	0.0111053	0.100484	0.0731391	0.0379725
126668	TDRD10	0.157053	0.0580399	0.101265	0.09253	0.0343758	0.0115201	0	0
55585	UBE2Q1	30.7436	32.959	30.1635	34.0352	19.8304	24.4203	25.8303	26.5551
100874097	UBE2Q1-AS1	0.0586141	0.116971	0.420175	0.710402	0.63506	0.290212	0.342202	0.227775
1141	CHRNB2	1.63905	1.49954	1.7622	1.54424	0.26385	0.917189	0.534565	0.381105
103	ADAR	85.3055	86.6415	87.0363	77.1973	59.354	68.7708	62.3149	55.4593
3782	KCNN3	0.0941581	0.140927	0.359583	0.213974	0.0734209	0.0932396	0.0229048	0.00304917
10654	PMVK	9.63031	9.17449	12.9371	12.61	8.04504	10.7843	14.8507	15.9247
57326	PBXIP1	8.86369	8.0829	11.1634	8.52805	14.5027	13.6883	19.1291	21.8337
90780	PYGO2	14.3957	13.9485	16.4814	15.5375	20.4203	28.3406	26.5769	26.5017
101928120	LOC101928120	0.365376	0.0486098	0.498894	0.0553543	0.599803	0.651262	0.758451	1.26841
6464	SHC1	59.8095	58.1538	63.9857	65.8494	16.2482	16.1629	19.775	22.6329
1163	CKS1B	47.8012	43.8546	56.3765	54.0691	25.3541	33.8941	29.1214	24.9204
100423020	MIR4258	4.28012	1.42357	4.09093	6.70051	2.8105	2.82558	2.49883	3.32652
80308	FLAD1	16.3805	15.3378	22.1915	18.887	11.0874	14.1678	10.9992	13.0067
55891	LENEP	0	0	0.0819447	0	0	0	0.311444	0.0932861
51043	ZBTB7B	4.22517	4.2906	2.73305	3.85282	8.88692	8.72804	8.80014	11.0361
127579	DCST2	0.0289396	0.021657	0.0148181	0.0328825	0.121144	0.100301	0.288633	0.224919
149095	DCST1	0.0565217	0	0.0231529	0.0428151	0.066806	0.0671644	0.131994	0.184501
100505666	DCST1-AS1	0.240296	0.197456	0.0579011	0.310511	0.22276	0.237952	0.894004	0.571261
8751	ADAM15	8.56941	8.48248	12.5112	9.8059	11.279	9.95018	11.7253	12.5011
1945	EFNA4	6.13518	5.81252	7.61558	9.81115	5.96153	10.4528	14.5726	12.1695
1944	EFNA3	3.5554	2.66069	3.90957	3.66453	1.89449	1.9768	1.92826	2.54809
1942	EFNA1	1.08088	0.619833	0.992394	0.856412	29.5771	54.981	60.6624	53.6097
55974	SLC50A1	13.5271	11.9742	18.6199	17.0016	10.4952	12.7367	15.486	17.1267
54344	DPM3	13.5764	8.09953	13.7573	16.9004	13.3255	15.1832	29.0073	23.5013
200185	KRTCAP2	47.1377	40.6397	48.807	50.3777	51.1512	52.2717	50.9475	54.7504
80128	TRIM46	3.22815	3.11297	3.30586	3.78286	0.533491	0.675805	0.611357	1.03136
4582	MUC1	1.07368	1.28276	1.49014	1.00594	1.26626	2.46216	1.51211	2.19596
693235	MIR92B	1.89336	1.8892	3.60087	3.48309	0	0.267841	0.263187	0.210218
7059	THBS3	1.62	1.45327	4.19721	1.88137	4.44464	6.66983	10.1989	13.7823
4580	MTX1	14.2936	12.4232	14.7355	12.4096	13.5408	16.1279	15.2897	16.5628
2630	GBAP1	2.12983	1.98517	2.28558	2.40552	3.94437	3.88975	4.45504	5.73907
2629	GBA	5.73647	6.661	5.94056	4.88244	12.7424	13.1573	13.2422	14.4916
10712	FAM189B	19.9239	24.3592	24.9171	20.9505	22.9483	27.3072	25.4242	27.9802
10067	SCAMP3	27.3437	30.4802	25.4756	28.3087	24.7236	27.1245	24.5333	27.5885
1196	CLK2	19.8886	19.5952	23.284	23.4514	19.9417	24.8395	22.7382	24.3671
57657	HCN3	0.759774	0.918267	0.969837	1.13889	0.764158	1.17093	1.48378	1.3806
5313	PKLR	0.816298	0.892077	1.13052	0.883349	0.0306294	0.0153969	0	0
2224	FDPS	106.734	123.284	119.232	131.26	54.5364	52.4403	49.9949	53.4849
284618	RUSC1-AS1	0.111842	0	0.0763562	0	0.312121	0.221503	0.344618	0.144874
23623	RUSC1	11.6298	13.9167	11.6084	12.034	8.2405	9.08612	8.75435	8.47508
55870	ASH1L	3.02032	3.24134	3.80953	2.90018	4.41099	5.31469	5.89256	4.13075
693140	MIR555	0	0	0	0	0	0.267841	0	0
645682	POU5F1P4	26.6134	32.7989	19.5198	13.2763	3.58956	0.902202	0.139977	0.223611
645676	ASH1L-AS1	0.91225	0.554062	1.09668	0.711057	0.390666	0.523682	1.02916	1.03782
55154	MSTO1	8.64507	8.35675	7.17098	7.50668	7.77826	7.48397	5.53044	6.44926
55249	YY1AP1	13.3655	14.9964	13.2474	14.6477	20.9165	18.7962	17.5033	21.6149
7818	DAP3	30.6212	31.4876	29.4658	34.2794	30.1838	29.7897	31.2523	37.6256
100129405	MSTO2P	8.55449	10.5912	9.05836	8.7458	9.43465	7.53749	6.07016	7.49886
54856	GON4L	8.49435	8.90706	8.72324	8.17576	7.70292	8.05425	7.35436	6.70379
23208	SYT11	1.10651	1.64385	1.2943	0.804651	0.00484386	0.00973969	0.0382817	0.0458657
6016	RIT1	4.22946	4.503	4.53751	4.73508	5.81898	6.95818	9.472	9.15416
22889	KHDC4	14.0939	16.7733	13.8821	14.2655	10.7876	13.458	13.4014	15.8034
677823	SNORA80E	0.193777	0.580052	0.595322	0	0.190863	0.767545	0.377103	0.451811
677771	SCARNA4	0.201287	0.200845	1.64906	0.457424	0	0	0.39172	0.156441
339403	RXFP4	0	0.135649	0.0464067	0.0343268	0	0	0	0
9181	ARHGEF2	10.1866	8.94114	8.63938	11.0935	7.78993	8.05931	7.85904	10.3882
102465442	MIR6738	0	0	0	0	0	0.803524	0	0
105371729	LOC105371729	0.183506	0.183103	0.0939613	0.0463351	0.210871	0.15143	0.654712	0.475404
6746	SSR2	96.7718	94.1209	97.7176	102.695	114.474	111.527	132.264	150.067
56893	UBQLN4	13.4036	13.9269	13.5826	14.087	17.0482	19.5192	18.1668	19.4961
28956	LAMTOR2	27.9488	22.0664	35.9233	34.9194	27.4534	35.3031	39.9209	42.1991
57111	RAB25	15.1967	12.3217	18.8711	16.098	90.8463	85.5275	74.028	79.5332
92312	MEX3A	14.1278	12.6118	17.3207	14.3087	20.3803	24.0039	27.2875	27.5593
4000	LMNA	23.773	32.7551	18.1723	21.1881	51.1697	20.842	23.8148	22.8399
64218	SEMA4A	5.15764	4.80363	2.98945	3.90226	0.283905	0.267209	1.10397	0.676828
9673	SLC25A44	13.0885	15.0059	9.89937	10.1133	9.59997	7.25131	6.31509	6.86585
11243	PMF1	25.7136	22.2347	24.7163	22.363	16.6842	20.316	19.7172	16.8774
100527963	PMF1-BGLAP	0	0	0	0	0	0	0	0
632	BGLAP	0	0.237697	0.390327	0.0360904	0.0469277	0.0943588	0	0.111088
79957	PAQR6	0.784156	0.621106	1.62262	1.23698	3.13723	2.67374	2.05305	3.36767
23381	SMG5	66.7063	67.7384	60.3954	59.9025	45.0143	43.8521	41.1868	40.2337
84283	TMEM79	1.34573	1.07862	1.02795	1.21993	4.65011	4.99182	9.4452	7.35566
112770	GLMP	19.9581	18.9428	21.16	20.5717	31.2282	39.0448	47.3533	49.9296
391104	VHLL	0	0	0	0	0.0504449	0	0	0
7203	CCT3	280.808	294.995	273.033	284.626	203.703	223.772	149.262	164.912
128229	TSACC	1.25503	1.20909	1.37387	1.4588	0.895145	0.685674	0.842197	0.840871
57127	RHBG	0.125138	0.0728366	0.544636	0.244878	0.174612	0.0206528	0.0202939	0.0648382
10485	MIR9-1HG	0.176297	0.0167533	0.541622	0.222575	0.719391	0.157951	0.0490124	0.156593
407046	MIR9-1	0	0	0	0	0	0	0	0
4209	MEF2D	4.72433	5.03294	5.42007	4.58022	4.23733	4.68215	4.88497	4.70857
128239	IQGAP3	7.39147	8.24674	7.21829	6.90062	13.1054	10.5527	7.78787	6.72485
164118	TTC24	0.0464648	0.0309085	0	0.0469293	0	0	0	0
128240	NAXE	39.6324	41.0939	49.8612	45.2515	47.9799	55.7836	54.1155	53.8457
54865	GPATCH4	39.4051	37.8099	46.6818	52.4271	14.3833	17.6805	16.1473	18.008
101928177	LOC101928177	0	0	0	0	0	0	0	0
60484	HAPLN2	0	0.0224029	0.0459854	0	0.0442293	0.0111166	0.109234	0.1047
63827	BCAN	1.42332	1.04276	1.50354	1.52983	0.284173	0.0952325	0.112293	0.079727
10763	NES	118.492	137.675	96.6426	102.933	48.0451	45.0459	20.4564	18.8883
1382	CRABP2	24.474	23.9092	43.9459	28.205	383.875	789.554	220.524	372.966
81875	ISG20L2	22.2224	22.7391	21.8827	22.7711	15.457	14.0302	11.7592	12.0353
51093	RRNAD1	5.87138	4.43927	6.19914	5.05091	7.63233	9.46482	8.02708	8.02991
79590	MRPL24	12.2835	10.8605	12.312	16.0408	11.0244	16.8835	17.3285	19.2963
3068	HDGF	126.839	109.215	153.853	161.239	120.651	152.012	132.372	169.931
5546	PRCC	50.7692	52.013	48.0581	47.2965	38.7436	41.8449	37.9322	39.5339
9047	SH2D2A	1.36884	1.21252	1.63065	2.09495	0.165093	0.248967	0.163094	0.28225
4914	NTRK1	0	0.0544116	0.055844	0	0.581874	0.350997	0.565985	0.120082
3645	INSRR	0	0.0123582	0.0380506	0.0422187	0	0	0.0120515	0
375033	PEAR1	0.295822	0.254459	0.292496	0.189313	12.6044	6.30319	10.7446	13.993
149499	LRRC71	0.0206572	0.0515295	0.052886	0.0782388	0.122079	0.0306835	0.0804007	0.120411
9826	ARHGEF11	13.8387	12.7561	11.9172	10.9896	7.58976	10.8488	10.3152	9.00604
768220	MIR765	0.683317	0	0	0	0	0	0.664892	0
440695	ETV3L	0.0788044	0.0524209	0.322805	0.258675	0.0517462	0.104048	0.0383398	0.0306235
2117	ETV3	5.28563	6.01416	7.52569	6.63829	15.1952	12.3466	11.6706	11.1836
360155	CYCSP52	0.167523	0	0	0.253797	0	0.165889	0.652024	0.390598
83416	FCRL5	0.235444	0.110272	0.216508	0.116472	0	0	0	0
83417	FCRL4	0	0	0.0230625	0	0	0	0	0
115352	FCRL3	0	0	0	0	0	0	0	0
79368	FCRL2	0	0	0	0	0	0	0	0
115350	FCRL1	0	0	0	0	0	0	0	0
922	CD5L	0	0	0	0	0	0	0	0
55243	KIRREL1	16.6422	15.829	13.9338	14.5195	9.27274	13.8542	15.4424	14.6111
646268	LINC01704	0	0	0	0	0	0	0.0605172	0
912	CD1D	0.340315	0.230906	0.327596	0.175296	0.0804474	0.0539193	0.0662278	0.116377
909	CD1A	0	0.0118903	0	0	0	0	0	0
911	CD1C	0.100178	0.0799661	0.0615534	0.0758844	0	0	0	0
910	CD1B	0	0	0	0	0	0	0	0
913	CD1E	0	0	0.0223642	0	0	0	0	0
128360	OR10T2	0	0	0	0	0	0	0	0
391107	OR10K2	0	0	0	0	0	0	0	0
391109	OR10K1	0	0	0	0	0	0	0	0
343406	OR10R2	0	0	0	0	0	0	0	0
391112	OR6Y1	0	0	0	0	0	0	0	0
128366	OR6P1	0	0	0	0	0	0	0	0
128367	OR10X1	0	0	0	0	0	0	0	0
128368	OR10Z1	0	0	0	0	0	0	0	0
6708	SPTA1	0	0	0	0	0.00620541	0	0	0.00489649
81448	OR6K2	0	0	0	0	0	0	0	0
391114	OR6K3	0	0	0	0	0	0	0	0
128371	OR6K6	0	0.0502113	0	0	0.0495651	0	0.048965	0
128372	OR6N1	0	0	0	0	0	0	0	0
81442	OR6N2	0	0	0	0	0	0	0	0
4332	MNDA	0	0	0	0	0	0	0	0
149628	PYHIN1	0	0	0.00940444	0	0.0180906	0	0.00893578	0.0463929
3428	IFI16	0.257708	0.140259	0.255914	0.153805	16.3453	18.2889	12.7507	14.3785
9447	AIM2	0.067974	0.305211	0.400258	0.553519	0.753208	0.807731	0.446453	0.752822
100189166	TRR-TCT4-1	0	0.350122	0	0	0	0	0	0
57863	CADM3	1.06027	0.966859	1.56756	1.13292	0.733102	0.723128	0.922363	3.46535
100131825	CADM3-AS1	0.0157657	0.00786552	0	0	0	0.00780594	0	0.00612656
2532	ACKR1	0.105744	0.0468941	0.0481286	0.0178002	0	0.104713	0.0457302	0.155238
2205	FCER1A	0	0	0	0	0	0	0	0
441911	OR10J3	0	0	0	0	0	0	0	0
26476	OR10J1	0	0	0	0	0	0	0	0
127385	OR10J5	0	0	0	0	0	0	0	0
325	APCS	0	0	0	0	0	0	0	0
1401	CRP	0	0	0.0261337	0	0	0	0	0
54935	DUSP23	34.5374	28.2807	35.0736	34.428	14.5791	22.7884	21.1309	22.84
343413	FCRL6	0	0	0.0126024	0	0	0	0	0
56833	SLAMF8	0	0	0.0292209	0	0	0	0	0.0055442
284677	SNHG28	0	0	0	0	0	0	0	0
391123	VSIG8	0	0	0	0	0	0.0848606	0.0416929	0
25790	CFAP45	0.332713	0.375284	0.118512	0.350649	0.427447	0.472714	0.140757	0.539656
100422852	MIR4259	0	0	0	0	0	0	0	0
8407	TAGLN2	122.058	145.646	64.6433	79.9105	177.25	94.6124	91.8734	100.467
57549	IGSF9	17.4225	14.0821	16.3222	17.2941	10.9898	17.357	18.4268	22.7626
89886	SLAMF9	0	0	0	0.0340298	0	0	0	0
100505633	LINC01133	0	0	0	0	0.0898966	0	0	0
93183	PIGM	3.5807	3.80662	3.90683	3.85921	3.13629	4.00981	5.6822	6.24758
3766	KCNJ10	0.185961	0.13184	0.145334	0.140865	0.38079	0.0484598	0.814261	1.40346
3765	KCNJ9	0.0496958	0.102715	0.0436217	0.0188222	0.0209779	0	0.00345399	0
93185	IGSF8	28.2557	25.0961	28.7601	27.5486	5.71819	6.29233	10.9475	13.0763
477	ATP1A2	3.34555	3.02999	10.1517	5.99005	0.257441	0.343527	1.16989	2.61864
480	ATP1A4	0.208588	0.107218	0.187717	0.153217	1.02726	0.481958	0.873359	0.663199
844	CASQ1	0.384584	1.16445	0.651875	0.482188	2.91285	0.814194	0.993603	1.22652
729867	LOC729867	0.213916	0.29554	0.269618	0.311617	0.340359	0.114062	0.304216	0.281356
8682	PEA15	66.7288	77.0606	53.1156	71.9589	48.0627	29.3598	42.0557	41.9408
50717	DCAF8	18.5693	19.2854	20.8873	20.5793	23.3834	23.761	22.8147	27.0872
5824	PEX19	25.6688	26.1067	26.1707	28.0966	20.4242	26.1683	22.6147	21.358
4807	NHLH1	0.147744	0.0921373	0.160757	0.181864	0.190998	0.109727	0.0718803	0.0430602
1314	COPA	42.1937	43.9712	34.9776	39.2343	51.1828	42.5672	46.795	43.6351
474338	SUMO1P3	40.5371	41.3688	44.8312	53.8222	22.4051	28.7516	25.7671	29.821
23385	NCSTN	23.5103	20.8471	22.5673	23.6148	29.4075	35.7086	37.2952	37.1222
57216	VANGL2	30.0008	28.2406	31.2102	28.2632	24.524	21.9977	18.236	20.1409
114836	SLAMF6	0.00945596	0	0	0.0214886	0	0	0	0
8832	CD84	0	0	0	0	0	0	0	0
6504	SLAMF1	0	0.0153013	0	0	0.0226566	0	0.00373039	0
962	CD48	0	0.0519219	0.0266443	0	0	0	0	0
57823	SLAMF7	0	0	0	0	0.0174221	0	0.0172111	0
4063	LY9	0.0272824	0	0	0	0	0	0	0
51744	CD244	0	0	0	0	0.0192009	0	0	0
55600	ITLN1	0	0	0	0	0.0865502	0	0	0
101928372	LOC101928372	0.0729384	0.0727781	0.024898	0.0368338	0	0.0120378	0	0.018896
142683	ITLN2	1.55828	1.36447	1.77491	1.77059	0.798747	0.22044	0.0464163	0.197731
50848	F11R	73.9038	66.6285	63.8846	70.9355	132.696	90.6548	92.2441	107.548
100131187	TSTD1	13.2338	6.62162	27.1837	17.6819	38.5724	38.3972	64.7979	63.4814
7391	USF1	24.4095	22.5768	22.4176	29.1555	28.5443	28.263	22.0715	29.562
257106	ARHGAP30	0.0586671	0.0819535	0.150198	0.155541	0.248475	0.418283	0.662188	0.460522
81607	NECTIN4	0.290773	0.232108	0.0744431	0.159689	6.80918	8.95484	8.70019	8.23168
126823	KLHDC9	2.12588	1.1553	2.31311	2.51617	5.66477	6.78531	6.81515	6.963
5202	PFDN2	26.4921	21.3721	26.8989	30.8275	17.914	19.5358	22.1214	25.2334
4817	NIT1	6.784	6.92312	6.78921	7.49598	8.94665	10.5715	9.74746	10.1031
9191	DEDD	10.0649	10.0112	10.3234	10.3775	9.48457	11.5351	11.7584	12.2107
51506	UFC1	36.1951	33.206	39.4363	42.529	49.3276	58.0485	60.5301	69.0863
27005	USP21	7.58606	7.74664	8.93502	9.52989	11.4447	14.7861	14.5292	15.3164
5498	PPOX	3.42803	3.32956	4.27151	3.44637	3.14861	4.13737	4.18825	5.77531
8703	B4GALT3	15.5597	17.223	16.2807	17.2049	15.0612	15.1321	16.2147	19.7788
9507	ADAMTS4	1.76224	1.48325	2.05633	1.65727	0.0354232	0.0593554	0.0116648	0.0372685
4720	NDUFS2	37.1165	33.5105	38.1233	36.4531	30.1563	37.6207	31.4504	34.3893
2207	FCER1G	0.351486	0.350714	0.629907	0.199688	0.432751	0.478579	0.0427511	0.478059
336	APOA2	0	0	0	0	2.70355	2.77241	1.49566	5.33322
84134	TOMM40L	5.94963	6.13236	5.6361	6.44605	4.00634	3.78934	3.78425	3.9932
100847090	MIR5187	0	0	0	0	0	0	0.332446	0
9970	NR1I3	0.50602	0.418353	0.503394	0.405213	0.142403	0.143167	0.26729	0.258441
654790	PCP4L1	0.729384	1.20084	0.485511	1.24314	0.862098	0.451418	0.212915	1.07707
4359	MPZ	1.64695	1.9614	2.20345	1.81098	0.431711	0.473483	0.284322	0.350972
6391	SDHC	21.1149	20.4039	22.8674	23.1054	18.6875	22.9053	22.5773	21.2442
257177	CFAP126	6.53297	5.55902	10.1202	9.9979	9.92973	9.09634	9.42228	7.03625
100189373	TRV-CAC1-1	0	0	0	0	0.35035	0	0.346108	0
100189407	TRE-TTC4-2	0	0	0	0	0.355216	0	1.75458	3.08319
100189402	TRN-GTT2-2	0	0	0	0	0	0	0	0
100188997	TRG-TCC4-1	0	0	0	0	0	0	0	0
100189412	TRD-GTC2-1	0	0	0	0	0	0	0	0
100189394	TRL-CAG1-1	0	0	0	0	0	0	0	0
100189366	TRG-GCC1-1	0	0	0	0	0	0	0	0
100189091	TRE-CTC1-2	0	0.359847	0	0	0	0	0	0
100189260	TRG-TCC2-2	0	0	0	0	0	0	0	0
100189235	TRD-GTC2-2	0	0	0	0	0	0	0	0
100189009	TRL-CAG1-2	0	0	0	0	0	0	0	0
100189252	TRG-GCC1-2	0	0	0	0	0	0	0	0
100189385	TRE-CTC1-3	0	0	0	0	0	0	0	0
100189141	TRG-TCC2-3	0	0	0	0	0	0	0	0
100189290	TRD-GTC2-3	0	0	0	0	0	0	0	0
100189316	TRL-CAG1-3	0	0	0	0	0	0	0	0
100189230	TRG-GCC1-3	0	0	0.749044	0	0	0	0	0
100189259	TRE-CTC1-4	0	0.359847	1.47728	0	0	0	0	0
100189188	TRG-TCC2-4	0	0	0	0	0	0	0	0
100189134	TRD-GTC2-4	0	0	0	0	0	0	0	0
100189364	TRL-CAG1-4	0.312844	0	0	0	0	0	0	0
100189160	TRG-GCC1-4	0	0	0	0	0	0	0	0
100189017	TRE-CTC1-5	0	0	1.10796	0	0	0	0	0
100189039	TRG-TCC2-5	0	0	0	0	0	0	0	0
100189120	TRD-GTC2-5	0	0	0.738641	0	0	0	0	0
100189139	TRL-CAG1-5	0	0	0	0	0	0	0	0
100189274	TRG-GCC4-1	0	0	0	0	0	0	0	0
2212	FCGR2A	0	0.0291194	0.074715	0.044213	0	0	0.0709916	0
100189380	TRG-GCC2-1	0	0	0	0	0	0	0	0
3310	HSPA6	0.0880952	0	0.157877	0.016683	0.0216926	0.0436179	0.15001	0.0256754
100189018	TRL-CAG1-6	0	0	0	0	0	0	0	0
100189011	TRG-TCC2-6	0	0	0	0	0	0	0	0
100189126	TRN-GTT1-1	0	0	0	0	0	0	0	0
2214	FCGR3A	0	0.0107819	0.0331973	0	0.0212864	0	0	0
[truncated: 26,396 more rows]

## Sheet: DEGs (iPSCs)
Enriched in HD-corrected iPSCs					Enriched in HD180 iPSCs
SYMBOL	log2FoldChange	pvalue	padj		SYMBOL	log2FoldChange	pvalue	padj
LINC02593	-4.07223	0.000419467	0.0322013		ZNF208	13.5359	3.60546e-20	6.34669e-17
KCNQ1	-2.99494	0.00012621	0.0146292		JRK	12.725	5.0587e-18	6.84987e-15
RBBP8NL	-2.95937	9.13254e-07	0.000226423		LYNX1	10.9341	1.9609e-13	1.91765e-10
WDR31	-2.74284	0.000538226	0.038671		LINC02864	10.0657	0.00030861	0.0264998
EGR1	-2.56824	9.59038e-11	6.25257e-08		ZNF835	9.83555	1.38988e-10	8.15533e-08
NPTX1	-2.44656	0.000402523	0.0313877		LY6E	9.808	2.75719e-13	2.55446e-10
BST2	-2.40224	2.26718e-07	6.54249e-05		ZFP41	9.7939	7.81573e-21	1.96543e-17
BTBD17	-2.28951	1.81806e-05	0.00310788		THEM6	9.18861	2.15256e-18	3.15763e-15
TMEM266	-2.26917	5.17361e-05	0.00722115		TWIST2	8.86066	1.08215e-07	3.34196e-05
USP3	-2.06367	3.8793e-09	1.70718e-06		ZNF257	8.57459	2.53101e-08	8.91068e-06
DNAH1	-1.9059	7.63403e-05	0.00980889		ZNF736	8.54822	1.40661e-05	0.00252659
ATP6AP1L	-1.75642	0.000697012	0.0463		VIPR2	8.27559	2.8655e-07	7.76021e-05
ASIC1	-1.75443	0.000300683	0.0259571		PTHLH	7.44538	5.28796e-05	0.00722115
CYP39A1	-1.70122	0.000567643	0.0401294		MIR4458HG	7.41836	9.23327e-05	0.0112092
ZMAT1	-1.65914	2.40714e-05	0.00392341		ZNF560	6.82435	0.0001554	0.0169908
FAM86C2P	-1.64174	5.78492e-05	0.00763773		ZNF454	6.28611	2.48249e-14	2.7312e-11
ABAT	-1.62994	1.87305e-07	5.49523e-05		LRRC61	5.95542	1.45706e-49	1.28243e-45
FER1L4	-1.61914	0.000605862	0.0421137		PCDHA6	5.45286	1.17838e-20	2.59289e-17
CELF5	-1.61357	0.000142067	0.0159766		DPEP3	5.3959	0.000126322	0.0146292
COL6A6	-1.60259	0.000586003	0.0412616		SVIL-AS1	5.25278	3.08039e-25	9.03735e-22
CTSO	-1.59156	2.47751e-05	0.00396469		ZBED6CL	4.90454	3.57043e-31	1.25701e-27
TAC3	-1.58184	8.98344e-05	0.0110584		CTSF	4.54483	0.000177355	0.0183133
MACROH2A2	-1.5423	1.54876e-08	5.92669e-06		LOC101928254	4.31597	8.99073e-13	7.53637e-10
SLC16A4	-1.52612	0.000538074	0.038671		DNAJA4	4.26993	1.00952e-18	1.61551e-15
PIEZO2	-1.47603	1.93873e-10	1.10089e-07		LINC01108	4.09659	1.01044e-44	5.9289e-41
SLFN5	-1.4619	9.92444e-08	3.23518e-05		PKIB	3.9675	4.46838e-12	3.14628e-09
RAB3C	-1.4577	9.78726e-06	0.00192726		PCDHB5	3.93145	5.80151e-43	2.5531e-39
PTGR2	-1.38151	2.099e-05	0.00351892		TPTEP1	3.76885	0.000333134	0.0281931
SYT7	-1.31821	1.06483e-09	5.51298e-07		DPP10	3.70922	2.96074e-09	1.37153e-06
C1QTNF6	-1.30514	0.000644027	0.0437715		FAM20A	3.65215	1.59437e-13	1.65093e-10
LMOD1	-1.29452	0.000399672	0.0313877		PITX2	3.60198	2.3029e-10	1.26681e-07
KCNC3	-1.28672	3.52983e-05	0.00526573		105369972	3.5637	0.00052354	0.0380821
ATP1A2	-1.26862	0.000294734	0.0256841		ZNF311	3.50009	8.80776e-09	3.60565e-06
EHBP1L1	-1.25866	2.50404e-07	6.99661e-05		LMX1B	3.42714	1.1531e-07	3.49967e-05
CA11	-1.25773	0.000259551	0.0230751		TRPC6	3.22992	4.0969e-17	5.15127e-14
GNG7	-1.24817	0.000128635	0.0147128		ZDHHC8P1	3.17856	1.13843e-05	0.00213189
PAQR8	-1.23624	0.000638042	0.043759		LINC02582	3.14959	1.05555e-07	3.34196e-05
CDK18	-1.2268	5.69892e-05	0.00759985		TBX3	3.08845	1.38473e-08	5.53986e-06
ERV3-1	-1.21705	1.81851e-05	0.00310788		ABHD12B	3.07224	1.28834e-10	7.82024e-08
CNTNAP1	-1.19215	5.5252e-06	0.00121575		HHLA1	2.94288	6.51379e-58	1.14662e-53
KLHL22	-1.18062	3.09116e-06	0.000688781		NEURL1	2.85894	0.000566876	0.0401294
IGDCC4	-1.16973	8.61661e-06	0.00174343		MT1F	2.65699	3.46209e-09	1.56265e-06
CTNNA3	-1.16468	0.000189106	0.0190219		SPP1	2.53728	0.000718332	0.0468387
P2RY2	-1.16414	0.000163394	0.0172229		MT1G	2.40025	1.22633e-05	0.00227232
EPOP	-1.13978	0.000102785	0.0121432		RTP1	2.38678	4.01563e-05	0.00589059
TTLL1	-1.12812	0.000223894	0.0211893		GREM1	2.35589	6.52922e-09	2.73652e-06
MSRB2	-1.11059	0.000240299	0.021726		PCDHB18P	2.2996	8.47751e-05	0.0106381
TSTD1	-1.10526	0.000387755	0.0309673		LOC100379224	2.25866	1.35136e-05	0.00246527
DEF6	-1.08344	4.04937e-05	0.00589099		PCDHGA8	2.25629	0.000240673	0.021726
PCDHGB7	-1.05043	7.6054e-06	0.00155672		FA2H	2.21648	2.63676e-08	9.10094e-06
RHOBTB3	-1.02167	0.000386675	0.0309673		TWIST1	2.18842	0.000510611	0.0372958
CLDN4	-1.01365	2.44074e-07	6.92972e-05		MFAP5	2.16572	0.000416168	0.0322013
RPL39L	-1.00828	9.8536e-06	0.00192726		LINC-ROR	2.14433	3.12493e-08	1.05785e-05
LARP7	-0.990766	1.29106e-06	0.000311322		ZNF528	2.09523	1.44341e-20	2.82314e-17
DNAL4	-0.980659	0.000443424	0.0330746		GALR1	2.07168	0.000121801	0.0142937
PCDHB16	-0.958743	1.13414e-05	0.00213189		NODAL	2.05199	1.41957e-08	5.55304e-06
STAP2	-0.940722	7.69505e-05	0.00981564		PDE4B	2.00876	2.65377e-10	1.41558e-07
MIR1244-2	-0.936251	0.000670113	0.0451954		CAV2	2.00543	8.52114e-05	0.0106381
TST	-0.932246	0.000369647	0.0302647		ZNF680	1.98143	2.52476e-15	2.9629e-12
FZD2	-0.929797	0.000142494	0.0159766		IAH1	1.93904	1.46898e-06	0.00034478
KCNG1	-0.929711	0.000427459	0.0325738		HHIP	1.92493	0.000505496	0.0370761
NFKBIZ	-0.921141	0.000432409	0.0328091		MAB21L4	1.89286	3.00134e-13	2.64163e-10
IRAG1	-0.910902	0.000694884	0.0463		PCDHB3	1.87109	1.94623e-08	7.13739e-06
CHD3	-0.903524	0.000271148	0.0238651		GFRA1	1.8612	1.83922e-12	1.47162e-09
ARPIN	-0.89985	0.000713975	0.0468387		ARRB1	1.85485	6.47559e-09	2.73652e-06
NAT8L	-0.890205	0.000650426	0.0440363		ANGPT1	1.79779	2.93733e-05	0.00449615
MSI2	-0.887406	0.000380429	0.0308603		FLNC	1.79429	1.62809e-08	6.09772e-06
CTSH	-0.882742	0.000211102	0.0203062		LINC00648	1.78956	0.000711869	0.0468387
PROM2	-0.869892	0.000641358	0.043759		SPINK5	1.77042	0.000686826	0.0461458
C22orf46	-0.863021	1.61515e-06	0.000374097		ZNF528-AS1	1.68881	6.31416e-07	0.000163453
ZNF681	-0.862743	0.000440191	0.0329731		ADAMTS5	1.67186	7.80323e-05	0.00988203
FAM184A	-0.846411	0.000252659	0.0225764		GRHL3	1.64082	0.000161451	0.0171333
TRIM4	-0.844164	0.000628119	0.0433599		GATA3	1.63957	6.39646e-06	0.00134044
EPN3	-0.842513	0.000219896	0.0209234		UTF1	1.63064	5.58179e-07	0.000146651
ACADSB	-0.841782	0.000390543	0.0309673		ZNF578	1.61261	5.82578e-06	0.00125584
GSN	-0.827943	0.000366023	0.0301079		CRLF1	1.59798	0.000420741	0.0322013
MARCKS	-0.815686	2.82626e-07	7.76021e-05		KCNV1	1.59369	0.000208687	0.0202957
MSI1	-0.814185	2.62292e-05	0.00415957		PCDH19	1.56437	0.000235113	0.0216887
PCED1A	-0.803724	5.45981e-05	0.00739301		LRFN5	1.54561	0.00019346	0.0193493
SOCS3	-0.800347	0.000179981	0.0183133		NRK	1.5432	7.27342e-07	0.000185557
ZIC2	-0.776952	3.8766e-05	0.00573443		CDH13	1.52714	3.15825e-05	0.00475168
ZNF300	-0.75019	0.000696523	0.0463		CACNG4	1.52484	5.29187e-05	0.00722115
GLCE	-0.746102	0.000398448	0.0313877		SATB2	1.52166	1.38436e-06	0.000329308
GAA	-0.737871	0.000215122	0.0205804		ECEL1P2	1.48056	4.21646e-05	0.00603434
C1RL	-0.725829	0.000640905	0.043759		MSX2	1.44199	0.000149101	0.016507
SLFN13	-0.724072	5.23489e-05	0.00722115		MT2A	1.44054	0.000248119	0.0222839
IDH2	-0.678864	1.64534e-05	0.00289629		PCDHGB4	1.43494	1.41692e-09	7.12629e-07
PBX2	-0.676253	0.000292525	0.0256185		LUZP2	1.41332	5.85008e-06	0.00125584
SLC39A11	-0.650304	0.000437804	0.0329344		NTN1	1.40985	5.6315e-05	0.00756728
R3HDM2	-0.644062	0.000732021	0.0475489		MMP24	1.38103	2.58852e-09	1.23151e-06
IGLON5	-0.620366	0.000548626	0.039099		PDE12	1.35377	2.01275e-12	1.47627e-09
SORD	-0.617661	0.000236737	0.0217046		CDK6	1.35224	1.98903e-12	1.47627e-09
ACVR1B	-0.573378	0.000186287	0.018846		PCDHA3	1.34778	0.000377065	0.030729
HAUS4	-0.542702	0.000344475	0.0287384		HAPLN1	1.33702	1.07061e-07	3.34196e-05
TMEM123	-0.533955	0.000756297	0.0489452		VIM	1.32086	0.000157833	0.017045
					DTWD2	1.30632	1.60968e-07	4.80259e-05
					NETO1	1.2831	1.72986e-05	0.00301492
					NPNT	1.23868	0.000159608	0.0171315
					PLAAT3	1.22758	9.59598e-06	0.00191952
					PDZD2	1.20562	4.78237e-11	3.23785e-08
					TFAP2C	1.20053	0.000230405	0.0215291
					COL5A2	1.18582	1.0265e-10	6.45336e-08
					PDE4D	1.18273	0.000156602	0.0170165
					NACAD	1.18004	1.84587e-05	0.00312432
					ZNF600	1.17941	5.99004e-05	0.00781056
					CCDC80	1.171	9.57112e-05	0.0114613
					LRRN4	1.16599	2.20311e-05	0.00365861
					PCSK9	1.14772	1.35847e-05	0.00246527
					LCP1	1.12401	1.5849e-05	0.00281808
					WNT3	1.10799	0.000435152	0.0328755
					ZNF430	1.10031	4.259e-05	0.00604606
					CCDC125	1.09592	0.000230117	0.0215291
					CFAP36	1.08843	2.73688e-05	0.00430154
					BMP4	1.08671	2.33614e-08	8.39245e-06
					ANXA2P2	1.08573	0.000203088	0.0198608
					TUSC1	1.08392	0.000475335	0.0353052
					DACT1	1.0821	0.000597905	0.0417656
					PCDH7	1.07431	0.000195603	0.0194531
					SIPA1L2	1.05908	0.000235332	0.0216887
					LRRK1	1.05625	0.000178521	0.0183133
					TGFB1	1.05217	2.83273e-05	0.00441279
					LIPA	1.05022	0.000353164	0.0293243
					SLC1A4	1.04919	4.20957e-05	0.00603434
					MED18	1.0414	1.06134e-05	0.00203074
					LAMC2	1.04133	0.000197706	0.0195518
					PKP3	1.03404	0.00017265	0.0180902
					NRP1	1.02803	6.22177e-06	0.00131954
					BACH2	1.01305	0.000101702	0.0120963
					GAP43	1.00918	0.000231154	0.0215291
					MRS2	1.00348	0.00059005	0.0413811
					TBC1D23	0.98435	1.81265e-09	8.86337e-07
					ZNF714	0.982696	1.11552e-06	0.00027273
					MME	0.980971	6.1509e-05	0.00796134
					MPPED2	0.974458	0.00038881	0.0309673
					ABCG2	0.959907	2.92095e-05	0.00449615
					TAGLN2	0.953432	0.000718426	0.0468387
					EPHA7	0.943426	0.0004997	0.0368043
					RIPOR1	0.937995	8.6093e-07	0.000216499
					ME1	0.93781	0.000128715	0.0147128
					ZFHX3	0.916711	0.00016157	0.0171333
					PTCH1	0.914766	3.89985e-07	0.000104014
					PCDHA12	0.909882	5.8141e-05	0.00763773
					PLK2	0.903844	0.000420556	0.0322013
					FOXO4	0.897039	2.34233e-05	0.00385346
					MAGEL2	0.889727	0.000343283	0.0287384
					CAMK2D	0.862207	0.000531497	0.0385018
					JADE2	0.85605	0.00054191	0.0387774
					TRNT1	0.851462	0.000238055	0.0217124
					SMARCA2	0.839289	0.000402978	0.0313877
					SCRN1	0.836386	2.01543e-06	0.000454841
					COL1A1	0.810795	0.000478866	0.0354179
					FZD7	0.807614	6.25783e-08	2.07843e-05
					TNS3	0.794307	0.000312384	0.0266937
					MCAM	0.79315	0.000179896	0.0183133
					ZNF22	0.78557	2.47169e-05	0.00396469
					CPS1	0.783539	9.10148e-05	0.0111259
					ALCAM	0.766091	0.000705329	0.0466764
					NEDD4	0.758077	0.00021084	0.0203062
					PINK1	0.730242	0.000300815	0.0259571
					SHROOM4	0.726999	0.000175276	0.0182567
					CEBPZ	0.709302	1.03238e-05	0.00199703
					PKP2	0.706571	0.000152005	0.0167235
					MCUB	0.704095	0.000365727	0.0301079
					PNPLA6	0.694569	7.01574e-06	0.00145292
					DDAH1	0.685984	1.69935e-06	0.000388488
					ZNF562	0.683429	3.13377e-05	0.00475168
					SKIL	0.661199	0.000382823	0.030912
					BICD1	0.648864	9.33738e-05	0.0112579
					PHACTR2	0.648761	4.2998e-05	0.00605515
					NDUFAF7	0.64318	0.000607673	0.0421137
					ATG3	0.640058	0.000198909	0.0195609
					ROR2	0.608435	0.000316	0.0268722
					AACS	0.57146	8.58554e-05	0.010643
					PTAR1	0.535929	0.000134181	0.0152387
					PRDX6	0.529391	0.000144594	0.0161094
					ID1	0.506295	0.000263758	0.0233314
					KIF1A	0.505262	0.000342011	0.0287384

## Sheet: DEGs (iBMECs)
Enriched in HD-corrected iBMECs					Enriched in HD180 iBMECs
SYMBOL	log2FoldChange	pvalue	padj		SYMBOL	log2FoldChange	pvalue	padj
CDH18	-6.68032	0.000144119	0.00247657		LY6E	16.6752	1.05218e-18	5.15659e-16
PCDH15	-6.67021	0.000328655	0.00486403		ZNF208	12.2816	7.10496e-17	2.53899e-14
SYPL2	-6.6618	1.70929e-05	0.000417657		THEM6	12.2812	5.23806e-17	1.92369e-14
C11orf87	-6.64874	2.96198e-05	0.000667633		ZFP41	12.256	5.27099e-17	1.92369e-14
LOC339260	-6.57995	0.000848321	0.0102872		LYNX1	11.4337	1.48181e-14	3.21741e-12
PART1	-6.54178	0.000298335	0.00452862		JRK	10.7905	1.80241e-24	1.62719e-21
SOX14	-6.52074	0.000563318	0.00743276		ZBED6CL	10.4499	2.03459e-12	3.26162e-10
PAGE4	-6.47489	1.26377e-06	4.38813e-05		LINC02864	9.39283	0.000762654	0.00945217
C22orf15	-6.03771	0.000598872	0.00778806		ZNF835	9.37419	9.82306e-10	8.38283e-08
IPCEF1	-5.9924	0.000457365	0.00635238		KCNK13	9.21176	3.91724e-08	2.27076e-06
ASCL2	-5.84922	0.000702343	0.00887789		ZNF257	9.19675	6.26626e-09	4.38715e-07
C19orf84	-5.79815	0.00051635	0.00696771		NOS1	8.89088	8.28508e-07	3.06942e-05
FCGBP	-5.73647	1.21922e-11	1.62119e-09		VIPR2	8.83546	4.10016e-08	2.36802e-06
JAKMIP2-AS1	-5.6952	0.000188844	0.00309383		105369972	8.43769	9.92457e-07	3.54658e-05
ACSM1	-5.6193	0.00211378	0.0207187		LY6H	8.35605	1.04571e-05	0.000276806
ZFP57	-5.58278	0.000504674	0.00685948		TPTEP1	8.34324	2.07214e-06	6.70631e-05
LOC101927811	-5.42616	0.0048629	0.0384748		C13orf42	8.15825	2.33188e-06	7.42268e-05
TNFRSF18	-5.37245	0.00375079	0.0317402		LOC101928123	7.9247	0.000108626	0.00195515
PCP4	-5.2353	1.24336e-10	1.34984e-08		MINCR	7.80216	3.5264e-05	0.000769571
PHF24	-5.22321	0.00515423	0.0401319		MIR4458HG	7.72596	4.57985e-05	0.00095222
MIR1-1HG-AS1	-5.21978	1.27975e-05	0.000330099		ERVK-19	7.32086	0.000215356	0.00345556
LGR6	-5.1705	2.41279e-16	7.52484e-14		ZNF736	7.3161	0.000211334	0.00341131
CYP26B1	-4.95423	0.000408997	0.00581719		CD70	7.25885	0.000823296	0.0100656
FLJ12825	-4.92254	1.53714e-10	1.64791e-08		TNN	7.25697	3.78185e-05	0.000814265
SLITRK3	-4.84678	0.00292377	0.0265937		ZNF560	7.14159	0.000117542	0.00208071
ATE1-AS1	-4.81115	0.00198535	0.0198353		LRRC61	7.12226	2.04944e-47	8.7885e-44
PRPH2	-4.8106	0.00619504	0.0461414		GBX2	6.97167	8.32465e-05	0.00156571
GFAP	-4.76317	0.0036473	0.0311254		CTSF	6.92805	0.000172105	0.00288012
PDYN	-4.74247	0.00394332	0.0329307		GRIK3	6.75192	8.93369e-06	0.000241075
PAX8	-4.69848	9.4227e-06	0.000252149		C3orf80	6.72106	3.41053e-05	0.000747136
VTN	-4.69465	5.36656e-07	2.13579e-05		SLC22A2	6.68999	0.000307871	0.00464052
CYP24A1	-4.68487	1.99566e-08	1.23822e-06		ESRG	6.62257	1.8193e-14	3.85264e-12
ANKRD22	-4.60228	6.1752e-15	1.43466e-12		LRRTM1	6.59334	1.53005e-08	9.72036e-07
MSC	-4.55052	0.00516147	0.04017		IL20RA	6.51628	4.01007e-05	0.000850244
ETNPPL	-4.5112	0.00481913	0.0382328		SLC47A1	6.45737	5.02781e-07	2.04365e-05
LINC01431	-4.43496	0.00444217	0.0360268		SOX3	6.44628	8.4729e-28	1.03811e-24
CLDN8	-4.36873	1.3793e-07	6.75977e-06		VSTM2A	6.37132	0.000247175	0.00388616
105369205	-3.97789	4.74833e-05	0.000976773		HTR7	6.29316	3.28955e-05	0.00072695
SCUBE1	-3.9473	3.15593e-34	5.49378e-31		101927029	6.28811	0.00259481	0.0242819
PRSS35	-3.84841	1.42373e-23	1.16291e-20		LINC01090	6.25706	1.74976e-05	0.000425726
LOC105378954	-3.84563	0.00642073	0.0473088		LINC00428	6.2395	2.91683e-05	0.000660931
RELN	-3.80734	0.00327292	0.0287016		PLA2G2A	6.09207	1.07119e-15	2.82679e-13
RSPH1	-3.77875	0.00498381	0.0391067		TAGLN3	5.99208	0.000348295	0.00511937
SYT8	-3.75186	1.03841e-07	5.26978e-06		CRH	5.91693	5.83483e-05	0.00116649
LINC01197	-3.70088	0.00682773	0.0493952		TDRD1	5.89704	0.00291914	0.026588
MISP	-3.69478	0.00349919	0.0301768		AJAP1	5.84756	4.14462e-32	6.46297e-29
IGFBP6	-3.64736	8.92135e-40	1.91285e-36		CALCR	5.74439	2.28172e-06	7.28832e-05
LOC728673	-3.62197	0.000147427	0.00252377		VRTN	5.68907	4.3824e-12	6.48028e-10
SAMD5	-3.56517	5.73583e-07	2.25141e-05		PCSK1	5.55175	0.000352128	0.00514923
NRG4	-3.53687	0.000958972	0.0112976		TMEM229A	5.54711	0.00129154	0.0141806
EDDM3A	-3.49178	0.000747396	0.00931016		DPPA3	5.54362	0.00237669	0.0226578
LOC100240735	-3.48824	3.14522e-09	2.39778e-07		AADACL3	5.5358	1.86921e-05	0.00045095
BIRC7	-3.45506	0.000584296	0.00765655		CCR1	5.53008	0.00212322	0.0207874
TMEM215	-3.45453	0.000460839	0.00638512		IGSF21	5.5187	0.000258387	0.00401096
NTN5	-3.41226	0.0031818	0.0281617		BASP1P1	5.45255	0.00377452	0.031878
ZNF157	-3.40346	0.00393149	0.0328639		COL15A1	5.4422	0.00311823	0.0277999
SNCG	-3.37258	4.27792e-20	2.44597e-17		TUNAR	5.42076	5.06761e-44	1.44874e-40
ZCCHC12	-3.35582	0.00168692	0.0174658		LOC157273	5.41171	0.00168526	0.0174658
LINC01315	-3.31839	3.38706e-05	0.000743896		UTF1	5.40619	5.65161e-07	2.22855e-05
HOXC4	-3.3144	1.01179e-07	5.1499e-06		LINC00862	5.37453	0.00592576	0.0447576
FAM131C	-3.31292	1.85501e-06	6.11904e-05		TWIST2	5.36454	4.58737e-06	0.000134969
AQP10	-3.30861	0.000102101	0.00185132		DPEP3	5.33894	0.00441122	0.0358647
DMRTC1B	-3.30614	0.00630291	0.0467014		CHP2	5.28043	0.00201831	0.0200735
OTOF	-3.25984	0.00179827	0.0183387		KCNB1	5.27986	1.63586e-10	1.74285e-08
IQSEC3	-3.24159	0.000282187	0.00431989		PTPN5	5.23119	4.45937e-13	7.68231e-11
TMEM130	-3.19786	0.0046858	0.0374188		INSM1	5.18144	6.89805e-06	0.00019493
CCDC144NL-AS1	-3.15745	0.00191384	0.0192427		POU5F1P3	5.18135	2.04887e-06	6.64353e-05
LOC101929523	-3.14336	0.0050808	0.0396682		LOC101927915	5.13371	0.00373491	0.0316526
HOXC5	-3.12956	3.18238e-09	2.41537e-07		NCR1	5.07169	0.00433311	0.0354272
ACSL5	-3.11796	0.00358822	0.0307283		CDH20	5.03555	5.47308e-07	2.17314e-05
WNT10A	-3.11287	1.14425e-08	7.46287e-07		LNCPRESS2	5.02592	0.00106915	0.012267
KCNH3	-3.10816	6.42956e-09	4.47215e-07		LPL	4.9887	1.31128e-12	2.18372e-10
TIPARP-AS1	-3.10648	0.00649213	0.0475084		LINC01198	4.91896	3.28153e-07	1.42863e-05
CCDC144NL	-3.09588	0.00102677	0.0119566		ST8SIA3	4.8571	0.000800005	0.00982283
SERTAD4-AS1	-3.08421	6.20468e-05	0.00122614		GNLY	4.77565	0.000405458	0.00577643
HHIP	-3.08328	1.50505e-06	5.09195e-05		GPR50	4.77334	1.7609e-06	5.85361e-05
COL17A1	-3.07918	4.4371e-17	1.69133e-14		POU5F1B	4.73385	1.9759e-14	4.08345e-12
CALHM4	-3.07773	0.00683528	0.049429		MYH2	4.70965	0.00250751	0.0236067
TGM4	-3.05993	0.000307739	0.00464052		KCNK17	4.68155	0.00480336	0.0381678
MIR99AHG	-3.04467	2.63065e-07	1.17509e-05		CRYM	4.64378	6.18929e-15	1.43466e-12
NCAM2	-3.02648	1.90162e-14	3.97787e-12		CNTN4	4.62841	3.30644e-08	1.96482e-06
PCDH20	-3.00874	5.33419e-07	2.12785e-05		POU5F1	4.62808	1.74367e-49	9.96975e-46
FGF9	-3.00086	0.00110976	0.0126148		SSTR1	4.61703	0.00023865	0.00376593
SLC6A12	-2.97311	0.0020734	0.0204719		BARX1	4.58805	0.000791346	0.00973799
CYP26A1	-2.96577	4.97495e-05	0.00102076		PTCHD1	4.57229	6.0387e-16	1.69806e-13
ECM1	-2.95414	9.49377e-13	1.59654e-10		ACVRL1	4.55895	0.00189622	0.0191329
CDKN2B	-2.92563	7.13403e-05	0.00137649		MSR1	4.53763	0.00465683	0.0372618
ZAR1	-2.87429	0.000416186	0.005895		CSMD2	4.4619	4.72007e-16	1.34999e-13
IGSF5	-2.87082	1.877e-08	1.17077e-06		CLVS1	4.38425	5.93812e-05	0.00118163
PLEKHN1	-2.86975	4.10705e-13	7.1886e-11		TRPC6	4.37765	2.22796e-18	1.03287e-15
CST6	-2.85782	4.08686e-07	1.72241e-05		LINC01108	4.29436	0.00666114	0.0484504
102724385	-2.84992	0.00084829	0.0102872		CHST1	4.29195	0.000532542	0.00711979
PCOLCE-AS1	-2.84808	0.00445724	0.0360978		PCDH8	4.28202	0.000632566	0.00814806
APCDD1	-2.81874	1.13348e-09	9.53071e-08		PPARGC1A	4.2495	3.26696e-10	3.20218e-08
105378559	-2.81269	0.00441174	0.0358647		ATP12A	4.24696	1.07697e-07	5.40152e-06
GPR1	-2.8109	5.54883e-07	2.19813e-05		SMYD1	4.20474	0.000247469	0.00388721
HOXB13	-2.80563	0.000964862	0.0113394		CLIC5	4.18469	2.64039e-05	0.000610385
EVPL	-2.77279	0.00160659	0.0168564		CA4	4.18414	2.38483e-06	7.5474e-05
RSPO3	-2.75929	1.16844e-14	2.60288e-12		ST8SIA6	4.17477	1.01202e-16	3.47183e-14
CD14	-2.72978	0.00386437	0.0324452		PCDHB5	4.17074	5.88348e-50	5.04597e-46
MAB21L4	-2.72708	1.81261e-43	4.44168e-40		CXCR4	4.15722	2.02959e-06	6.60599e-05
ADAMTSL2	-2.72533	6.43555e-06	0.000182763		ONECUT1	4.14431	0.00118176	0.0132348
PDE4DIPP7	-2.71692	0.00163439	0.0170582		TDGF1	4.11324	2.70435e-06	8.44949e-05
ARMH1	-2.70561	2.50108e-05	0.000581315		EGR2	4.06317	0.003039	0.0272922
PDK4	-2.69006	0.00337505	0.0293416		SOX21	4.04882	0.00231441	0.0222653
FBN1	-2.68621	0.00344617	0.0297644		PMP22	3.98162	0.00551278	0.0420831
EDAR	-2.68128	1.09858e-05	0.000289906		SLC7A14	3.89195	7.0526e-05	0.00136539
PRSS50	-2.67945	0.00183706	0.0186566		OTX2	3.86342	9.46156e-08	4.88838e-06
RNASE4	-2.63693	1.32447e-05	0.000339591		GPR83	3.86181	9.09613e-06	0.000244939
TRIM73	-2.63239	0.00618138	0.0460779		PLAAT5	3.85094	1.33346e-09	1.11033e-07
ANKRD65	-2.62529	2.31471e-17	9.0237e-15		NTS	3.84891	0.00501992	0.0392822
NALT1	-2.61601	0.000525028	0.00705231		SLC7A3	3.7857	7.36746e-51	1.26374e-46
ATP1A2	-2.57399	5.38461e-12	7.76153e-10		RYR1	3.7655	4.9957e-08	2.79745e-06
PCSK1N	-2.57105	6.34741e-12	8.99811e-10		POU5F1P4	3.72998	2.23181e-10	2.30615e-08
LAMB4	-2.56113	3.14231e-05	0.000701824		KLHL14	3.70928	0.00351035	0.0302467
LINC00324	-2.53025	0.00202033	0.0200781		HS3ST5	3.70682	6.08248e-09	4.29353e-07
PCDHB10	-2.52745	1.05562e-07	5.30997e-06		GFRA2	3.6999	1.66105e-05	0.000408194
DCLK2	-2.51752	7.5771e-08	4.02384e-06		PCDHA6	3.66949	6.77825e-12	9.5301e-10
LINC00540	-2.51638	0.00598402	0.0450984		GDAP1L1	3.63186	9.75404e-08	4.99436e-06
LTC4S	-2.48689	0.0023315	0.0223545		LHFPL4	3.5886	9.9711e-16	2.67241e-13
LGI4	-2.48317	1.34814e-06	4.61571e-05		TRPM3	3.58421	7.12755e-05	0.00137649
F5	-2.47848	0.000100606	0.00182807		DPP10	3.54483	2.15416e-10	2.23941e-08
SYT3	-2.46067	5.02783e-05	0.00102915		PLP1	3.52907	4.72218e-16	1.34999e-13
ASIC2	-2.45007	0.000450752	0.00628597		SNTG2-AS1	3.49316	0.00049333	0.00673733
TBL1Y	-2.4075	0.000153289	0.00260591		KCNK12	3.48768	4.26675e-19	2.15258e-16
SRPX2	-2.39726	8.5671e-05	0.00160252		SCGB3A2	3.45061	3.88359e-09	2.85902e-07
SYNPO2	-2.38544	5.48665e-14	1.06946e-11		ABLIM3	3.44602	4.21941e-05	0.000885389
LRRC7	-2.3842	8.39588e-06	0.000230423		C6orf99	3.42996	0.000206609	0.00334336
DMRT2	-2.37444	0.00526895	0.0407844		LIX1	3.4265	4.29963e-06	0.000126721
HHIP-AS1	-2.34973	0.00233644	0.0223769		FGD5	3.42205	0.000216422	0.00346942
SERPINF1	-2.32205	5.17845e-22	3.70108e-19		PCDH19	3.37724	4.70511e-15	1.13671e-12
GPER1	-2.3219	0.000271442	0.00417957		PRODH	3.35772	1.7278e-06	5.75475e-05
ANG	-2.31778	0.00010325	0.00187016		APOL6	3.35492	7.30394e-05	0.00140139
C3orf70	-2.31754	4.24115e-06	0.000125428		COL13A1	3.34608	3.17957e-06	9.73912e-05
JAG2	-2.31558	1.38219e-13	2.57704e-11		CRABP1	3.34115	2.00666e-20	1.1869e-17
PERM1	-2.31496	9.88961e-05	0.00180083		EPHB1	3.29769	8.97957e-09	5.97002e-07
MYL7	-2.28956	6.14676e-05	0.0012175		TNFSF9	3.27798	0.00130521	0.0142889
PCDHA5	-2.27817	1.96309e-05	0.00047095		CPNE4	3.27776	0.0017927	0.0183146
PTGER4	-2.2748	1.03033e-09	8.706e-08		GGT3P	3.27633	0.000212662	0.00342222
MYRIP	-2.24459	5.0535e-05	0.00103317		SLC35F3	3.269	6.91108e-07	2.63211e-05
SST	-2.23884	3.38863e-11	4.06469e-09		LRRN4	3.21654	1.10056e-45	3.7756e-42
LRRC17	-2.23598	0.00446548	0.0361474		VSNL1	3.21046	0.000505287	0.00686239
KCNJ10	-2.23482	0.00235114	0.022455		C11orf96	3.18985	9.68208e-10	8.3076e-08
LRRC4B	-2.23477	0.000165072	0.00276782		VSTM2B	3.17398	0.00304182	0.0273031
LINGO2	-2.23349	5.25961e-06	0.000152653		PHOX2A	3.17382	0.000624279	0.00806953
FLJ16779	-2.23312	0.0013381	0.0145637		FMN2	3.15591	0.000398288	0.00568845
GASK1B	-2.22601	3.01643e-07	1.32669e-05		KCTD12	3.15435	0.00144364	0.0154478
C1S	-2.22444	4.42755e-08	2.53152e-06		OAS3	3.14747	1.97947e-07	9.27659e-06
TMEM184A	-2.22402	4.54668e-07	1.86577e-05		HMX1	3.13478	2.35609e-07	1.06915e-05
GABRE	-2.21343	8.22095e-07	3.05225e-05		RGS17	3.12634	1.02719e-06	3.64506e-05
LAMP3	-2.206	1.65004e-07	7.81853e-06		SLIT3	3.12223	3.57133e-07	1.54305e-05
STBD1	-2.20168	9.07801e-05	0.00168159		SEMA5B	3.10289	1.45869e-09	1.20293e-07
FOXJ1	-2.20048	0.00597537	0.045053		CNTNAP2	3.10211	6.30693e-07	2.43655e-05
LINC01719	-2.17853	9.10199e-05	0.00168421		RASGEF1B	3.09887	0.000774758	0.00957451
NKD1	-2.17128	3.00894e-10	2.98338e-08		105378159	3.07898	2.99874e-06	9.268e-05
GPA33	-2.12317	0.00434413	0.0354495		SLC12A3	3.05122	0.00241023	0.0228918
SSPOP	-2.11926	0.000965883	0.01134		LHX6	3.03995	0.00583745	0.0441948
105376902	-2.11792	5.791e-06	0.000166292		ZNF454	3.03298	7.65783e-12	1.06793e-09
FXYD3	-2.11684	2.09827e-10	2.19461e-08		WDR72	3.03022	2.09919e-05	0.000498718
PTPRD-AS1	-2.11646	0.000461326	0.0063867		SVIL-AS1	3.02894	1.03415e-13	1.94932e-11
ZFPM2	-2.11323	1.89677e-11	2.428e-09		PCAT14	3.02602	0.00152507	0.0161478
SLC4A4	-2.10894	3.0656e-07	1.34487e-05		DIO2	3.01822	1.7147e-10	1.81558e-08
PIEZO2	-2.10346	1.37883e-18	6.56975e-16		HAS2	3.01179	1.24728e-27	1.42631e-24
RTL5	-2.09897	1.65604e-14	3.55076e-12		ATP1A3	2.99418	8.7073e-12	1.19485e-09
SOWAHA	-2.09492	2.18908e-31	2.8884e-28		HS3ST3A1	2.9865	4.90856e-12	7.13531e-10
AKAP12	-2.08721	3.20281e-34	5.49378e-31		GDNF	2.97906	0.000868642	0.010456
ARL4A	-2.08666	1.98869e-22	1.55055e-19		SHD	2.97886	1.16219e-11	1.55743e-09
ARRDC4	-2.08584	5.02833e-08	2.80036e-06		THSD4	2.97399	3.09158e-19	1.60696e-16
INTS6L	-2.0854	1.7528e-15	4.48744e-13		GAS7	2.93527	3.50754e-16	1.05552e-13
FLJ20021	-2.0696	6.46358e-06	0.000183256		FLT1	2.93115	5.15364e-25	4.91113e-22
USH1G	-2.06091	0.000120433	0.00212967		MCHR1	2.92944	3.49306e-15	8.55949e-13
NKAIN4	-2.05937	2.08107e-06	6.72253e-05		SBSPON	2.92363	2.15452e-05	0.000511155
TSPAN11	-2.05315	9.39509e-13	1.59558e-10		DUSP6	2.92132	1.33496e-27	1.43116e-24
TMEM40	-2.05129	1.24163e-05	0.000321232		MGC12916	2.92017	3.29295e-05	0.00072695
CORO2B	-2.03066	1.55736e-05	0.000387713		NFASC	2.90796	5.26241e-11	6.01775e-09
GABRA3	-2.00797	4.3772e-08	2.51954e-06		NPY2R	2.90358	0.00356779	0.0306328
DCHS2	-2.00253	0.00358332	0.0307017		RASSF10	2.87167	2.3536e-09	1.81852e-07
PIK3IP1	-1.99888	3.70215e-09	2.74904e-07		TRPM2	2.86901	0.00528208	0.0408676
GUCY2D	-1.99851	0.00233372	0.0223633		SLC15A3	2.86806	1.8405e-10	1.93682e-08
PIPOX	-1.99627	0.000397333	0.0056875		NOS2	2.83851	0.00128566	0.0141381
LINC00622	-1.9938	0.000544978	0.00726341		GALNT14	2.83712	3.87207e-14	7.72299e-12
LOC100507053	-1.97205	0.000121313	0.00214083		CALB1	2.8087	0.000797106	0.00979425
CACNG6	-1.96498	2.34109e-06	7.42268e-05		KCNN3	2.80497	0.000115745	0.00205525
ARSJ	-1.96332	9.69495e-07	3.47903e-05		ERG	2.80056	8.35249e-05	0.00156922
MUC4	-1.95865	6.80978e-07	2.60227e-05		TUBBP5	2.79886	2.10199e-09	1.65392e-07
PLXNB3	-1.94334	0.000271155	0.00417891		ARSL	2.77917	0.000850149	0.0102895
OLR1	-1.92958	0.00288088	0.026313		ATOH8	2.75945	3.34763e-05	0.000737122
ENTPD8	-1.92641	3.92513e-06	0.000117912		APCDD1L	2.75376	4.00861e-07	1.70084e-05
CLCNKB	-1.92404	0.00122005	0.0135541		NLRP7	2.75342	0.0041694	0.0343505
SLC16A10	-1.90154	3.24381e-15	8.06392e-13		PAPPA2	2.74805	0.00227096	0.0219705
MMRN2	-1.89365	5.02157e-06	0.000146239		LDB2	2.74768	6.4675e-10	5.9009e-08
GRIA4	-1.88848	4.10032e-07	1.72384e-05		APELA	2.74466	1.1635e-25	1.17397e-22
CH17-340M24.3	-1.87695	0.00164984	0.0171722		ZNF311	2.73333	8.96982e-07	3.29463e-05
SLC10A4	-1.8701	5.12127e-08	2.84288e-06		FST	2.71828	0.00640472	0.0472119
TLR2	-1.86806	0.00650522	0.0475635		DTX1	2.70712	4.72834e-06	0.000138405
CPT1A	-1.86261	1.58708e-08	1.00454e-06		P2RY6	2.70143	0.000459542	0.0063723
IL32	-1.861	0.000234055	0.00372081		FRMPD4	2.70056	0.000268547	0.00414266
MMP9	-1.85136	5.64704e-07	2.22855e-05		IGFBPL1	2.67224	9.68905e-14	1.84663e-11
BRINP1	-1.84956	7.7592e-07	2.89334e-05		SLC30A3	2.65991	0.000126633	0.00221873
CALHM5	-1.848	0.0062417	0.0463882		RIMKLA	2.65776	2.96006e-10	2.95197e-08
OLFML2B	-1.84653	0.000178269	0.00294875		PLCXD3	2.64775	2.00078e-07	9.30063e-06
RYR3	-1.8461	9.00579e-05	0.00167001		FAM20A	2.64705	5.00681e-08	2.79745e-06
MEGF6	-1.84145	2.93531e-13	5.29993e-11		OSBPL6	2.64327	4.87409e-21	3.09649e-18
MAG	-1.83647	0.0008031	0.00985377		FBXL16	2.61963	9.59758e-08	4.94376e-06
LINC00963	-1.81832	1.3053e-06	4.51408e-05		ZNF680	2.61748	7.83891e-24	6.72304e-21
DSC3	-1.8141	3.31144e-11	4.00008e-09		LINC02458	2.61157	0.00374346	0.0317094
FAM27E3	-1.8105	0.00249117	0.0234915		GYG2	2.61118	1.45696e-12	2.38011e-10
MYRFL	-1.80919	0.00105674	0.0122086		ADCY2	2.60818	0.000917741	0.0109395
INPP5D	-1.80271	3.76326e-07	1.61378e-05		TMEM171	2.60063	0.00105694	0.0122086
KCNN4	-1.79523	5.70609e-22	3.91506e-19		APBA1	2.59826	5.06733e-05	0.00103476
IGFN1	-1.79442	0.00567621	0.0431387		11217	2.59501	8.66432e-06	0.000235529
HOXA4	-1.79203	0.00024918	0.0039105		PAPLN	2.59428	1.3231e-06	4.55727e-05
B3GALT5-AS1	-1.78057	5.72573e-10	5.30884e-08		RASSF9	2.58353	0.00142277	0.0152912
ITIH5	-1.76664	8.09138e-07	3.01066e-05		TGFBI	2.57997	4.01493e-10	3.89085e-08
ME1	-1.76123	1.3998e-12	2.30872e-10		H3C14	2.56195	0.00554737	0.0423023
NHLH2	-1.76059	0.00227611	0.0219956		NEFM	2.55132	3.92208e-11	4.6079e-09
LGSN	-1.75748	0.00143676	0.0154126		ZNF488	2.55117	1.51458e-06	5.11411e-05
MATN2	-1.74874	2.75606e-22	2.05542e-19		CGREF1	2.54169	0.00360453	0.0308371
ATP8B4	-1.7469	1.41021e-06	4.78998e-05		IGFBP5	2.5211	0.000683617	0.00867955
ZNF467	-1.74392	2.75325e-07	1.22348e-05		LGI2	2.51711	3.97933e-07	1.69373e-05
TNNC1	-1.73681	1.394e-05	0.000354565		HEY1	2.51387	0.000237922	0.00376137
CLDN9	-1.73562	0.00123733	0.0137194		GPRC5D-AS1	2.50617	0.00281301	0.0258444
LMOD1	-1.73462	1.64025e-08	1.03438e-06		TIAM2	2.50433	2.04534e-16	6.61958e-14
MUC19	-1.73327	0.00035302	0.00515787		CHST13	2.50327	0.000478826	0.00659702
SYTL1	-1.72751	4.37517e-10	4.12348e-08		TMEM154	2.49328	2.06312e-11	2.62139e-09
MSRB3	-1.72625	3.31039e-08	1.96482e-06		NPBWR1	2.4795	0.000315016	0.00472745
TMEM176B	-1.72567	0.00286253	0.0262144		STEAP1B	2.47612	0.00526547	0.0407759
SULT1C4	-1.7246	0.000174668	0.00290599		UPK2	2.46905	4.87041e-14	9.60255e-12
HCAR2	-1.72451	1.68552e-05	0.000412434		TMEM200A	2.46251	0.00217688	0.0211798
GPR173	-1.71437	3.30122e-12	5.10143e-10		ETV5	2.45491	1.29768e-11	1.70278e-09
LINC00893	-1.69963	0.000508413	0.00688847		HLA-DRB1	2.4529	2.61952e-07	1.17318e-05
HES4	-1.69733	5.97521e-08	3.24344e-06		DOCK10	2.44248	0.00500525	0.0392312
CCDC60	-1.69571	0.00261948	0.0244594		OTOGL	2.43734	0.000641907	0.00823533
SYNE4	-1.67847	0.00010128	0.00183837		OPCML	2.43052	0.000516052	0.00696771
CLTRN	-1.67003	0.00168297	0.0174534		CHST8	2.42751	0.000233356	0.00371658
GPR87	-1.66183	6.56951e-05	0.00128491		HEY2	2.42655	1.3224e-07	6.5369e-06
N4BP2L1	-1.65926	0.000192499	0.00314172		DISP3	2.42581	6.98392e-08	3.7436e-06
TSSK3	-1.65862	0.00233119	0.0223545		CCDC141	2.42262	8.16845e-05	0.00153802
GRPR	-1.65724	5.90543e-05	0.00117649		FUT8-AS1	2.41487	6.19979e-05	0.00122614
ISM2	-1.65511	0.00314662	0.027965		EGR1	2.41362	2.60732e-10	2.63078e-08
MAPK15	-1.65068	1.38928e-07	6.78924e-06		SPARCL1	2.41135	0.00258418	0.0242221
EMP1	-1.64831	4.17677e-07	1.74742e-05		TEX15	2.36479	7.32777e-11	8.21525e-09
DUSP9	-1.64626	8.29787e-10	7.37479e-08		PLD5	2.36211	2.3756e-05	0.000556676
BTN2A3P	-1.64336	0.00277981	0.0255973		IFIT1	2.35706	0.000111519	0.00199676
LAT	-1.64324	0.00184857	0.0187181		GGT2	2.34841	0.000436444	0.0061063
PKD1L2	-1.64302	0.0061672	0.046054		TMC7	2.34284	9.34456e-07	3.38874e-05
ADAM23	-1.64239	1.80204e-07	8.47464e-06		PHACTR1	2.33292	4.00974e-12	6.04545e-10
TGFB3	-1.63751	0.00405528	0.0336069		PCDHGB5	2.32922	7.5264e-05	0.00143445
LINC00638	-1.62927	0.00283248	0.0259816		NTRK3	2.32192	1.19278e-06	4.17547e-05
COL1A1	-1.62498	2.33456e-12	3.70784e-10		SLC15A1	2.31365	0.00280442	0.025807
SEMA3D	-1.62273	9.89272e-17	3.46306e-14		PKNOX2	2.30564	3.64235e-05	0.000790851
GUCY1A2	-1.62181	7.45737e-06	0.000208145		GEM	2.29937	3.58375e-09	2.6727e-07
COL5A2	-1.62153	1.71638e-19	9.49713e-17		CNMD	2.29673	3.0541e-12	4.76246e-10
SEMA3B	-1.62149	8.50433e-08	4.43388e-06		GALNT18	2.28826	2.38657e-05	0.000558483
IP6K3	-1.61916	0.00195262	0.0195639		TCHH	2.26561	0.00614765	0.045968
PDGFD	-1.61773	1.77607e-09	1.4275e-07		SOX5	2.26492	2.01592e-07	9.3205e-06
SEMA4A	-1.60792	1.80375e-06	5.97294e-05		DGKK	2.26199	7.90699e-15	1.80838e-12
PCSK4	-1.60773	8.48976e-06	0.000232257		SERPINB9	2.24638	0.00343697	0.0297449
ELN	-1.60623	0.00662077	0.0482644		NTRK2	2.24485	3.84718e-13	6.87404e-11
BTBD11	-1.60169	4.31944e-07	1.79833e-05		PAPPA	2.24268	0.00114701	0.0129524
C1R	-1.6013	2.18893e-05	0.000518602		CA12	2.24162	4.33311e-05	0.000906412
GAL3ST4	-1.59202	0.000180338	0.00297436		PLCE1	2.24054	8.61677e-08	4.47889e-06
PRELID3A	-1.5914	7.02856e-05	0.00136381		VENTX	2.23079	6.46232e-05	0.00126828
IDUA	-1.58587	3.73819e-10	3.64325e-08		PCDHGA8	2.22858	0.000472348	0.00651825
CEL	-1.58375	2.33446e-05	0.000550041		DNAH11	2.22456	0.0015664	0.0165267
KLF11	-1.58084	2.49891e-11	3.10607e-09		PREX2	2.21416	2.60221e-18	1.1445e-15
CAV2	-1.57668	0.0024481	0.0231873		NHS	2.20574	8.05881e-09	5.4209e-07
ALS2CL	-1.57467	0.000182119	0.00300085		SPRY4	2.19892	0.00207548	0.0204719
CPLX1	-1.57444	0.00227081	0.0219705		DIRAS1	2.18597	2.1761e-11	2.7446e-09
SYT10	-1.57346	2.1642e-09	1.69509e-07		UNC13A	2.17648	2.46993e-06	7.77369e-05
COLGALT2	-1.57164	5.28385e-05	0.00107386		UPP1	2.17489	0.00449023	0.0363135
SLC22A20P	-1.56984	0.00597212	0.0450482		SPRY3	2.17302	4.70108e-06	0.000137842
HOXB-AS3	-1.56577	0.00157609	0.0166061		LRRC4	2.17068	2.41139e-12	3.79473e-10
105371437	-1.56408	0.000626183	0.00808195		TMEM132E	2.17012	4.9559e-08	2.78717e-06
NTF4	-1.55668	7.55378e-11	8.41364e-09		SLC16A12	2.15568	0.000272994	0.00419639
LZTS1	-1.53851	3.52684e-07	1.52767e-05		ITLN2	2.15323	0.0050394	0.0393988
SEC14L2	-1.53571	0.00447672	0.0362213		HPGD	2.14674	0.00172687	0.0177797
MYO1D	-1.53433	6.71027e-09	4.60405e-07		PLPPR5	2.1415	3.39888e-05	0.000745538
UNC5D	-1.53237	7.46277e-06	0.000208145		ZNF578	2.13776	2.37602e-09	1.82762e-07
PSMG3-AS1	-1.52977	8.53103e-06	0.000233014		STC1	2.13448	1.33526e-07	6.58151e-06
CYP27A1	-1.52974	7.17539e-05	0.00138215		EGLN3	2.1331	0.00190138	0.0191624
ZFHX4	-1.52935	0.00208138	0.0205183		SPIB	2.12406	0.000111003	0.00199166
MEX3B	-1.52567	9.4611e-12	1.27784e-09		GPC4	2.12272	8.15724e-14	1.57215e-11
LOC728392	-1.52303	1.06681e-08	7.01111e-07		CALB2	2.118	6.05519e-07	2.34988e-05
KAZALD1	-1.51929	0.000250847	0.00393251		LONRF2	2.11553	0.000321913	0.0047849
PDZD7	-1.49621	0.00162763	0.0170133		HLA-DRA	2.11437	0.00236484	0.0225732
CADM3	-1.4959	0.00319021	0.0282211		SFMBT2	2.1127	4.11958e-09	2.9942e-07
FOXN3-AS1	-1.48734	0.00690555	0.0498321		GPR176	2.10825	1.52389e-16	5.07913e-14
KCNV1	-1.48231	3.93875e-09	2.88724e-07		NPTX1	2.09636	0.00496055	0.0389956
CELF5	-1.48133	0.000769228	0.00951402		GUCY2C	2.08942	0.000702871	0.00887802
GSTM3	-1.48054	0.00182647	0.0185601		ZIC3	2.08497	2.43157e-07	1.0976e-05
ROBO3	-1.4762	0.000680076	0.008641		ALPG	2.08072	0.00388818	0.0325834
LINC01503	-1.47456	0.00198549	0.0198353		MYOCD	2.07123	9.30735e-05	0.00171666
NR2F2-AS1	-1.4684	0.000665829	0.00849402		CTSV	2.06936	8.11275e-10	7.24781e-08
DNALI1	-1.46234	5.36457e-08	2.93989e-06		SERPINE2	2.06152	5.07517e-09	3.62727e-07
ADAMTS5	-1.46114	0.000979595	0.0114908		ST6GALNAC5	2.06081	1.56986e-07	7.49395e-06
RIPPLY3	-1.45993	0.00496766	0.0390157		THY1	2.0576	2.86677e-18	1.22934e-15
FAT2	-1.45988	0.00302987	0.0272244		SPP1	2.05364	0.00623337	0.0463463
FAM110C	-1.4584	3.73578e-08	2.19451e-06		TBX1	2.03	0.00609289	0.0455983
CTNNA3	-1.45818	1.94054e-06	6.35232e-05		FAM20C	2.02172	2.67389e-21	1.76405e-18
LEF1	-1.45774	0.000429565	0.00603733		NUDT4	2.01846	2.24639e-09	1.74411e-07
BTG2	-1.45727	9.30751e-11	1.02341e-08		AMER2	2.01685	1.83489e-12	2.96924e-10
HSF2BP	-1.45295	0.00128941	0.0141686		NUDT4B	2.01465	6.03541e-09	4.27791e-07
ZNF862	-1.45156	5.16336e-07	2.08118e-05		ADGRB1	2.0138	1.08579e-05	0.000286972
AZIN2	-1.44858	0.00635929	0.0469771		VSTM2L	2.00733	0.001387	0.014963
DERL3	-1.44133	0.00108526	0.0124103		PAMR1	1.99886	9.89435e-06	0.000263128
LINC02593	-1.44023	0.00373466	0.0316526		POF1B	1.98059	0.00443145	0.0359908
LMO7	-1.43538	7.26059e-06	0.000203607		BACH2	1.97633	2.26312e-14	4.62134e-12
SCG5	-1.42306	0.00281107	0.0258405		GRM4	1.97225	6.21781e-05	0.00122732
CD74	-1.41425	4.08226e-07	1.72241e-05		RAB37	1.97152	0.000253502	0.00396382
PCDHB9	-1.41152	0.00116465	0.0130826		CACNA2D2	1.9689	1.20996e-15	3.14462e-13
LTBP3	-1.41108	6.64871e-08	3.58633e-06		RHOU	1.96389	2.78749e-08	1.68953e-06
LOC100419583	-1.41061	3.6662e-07	1.58006e-05		NFATC1	1.96173	4.17579e-06	0.000123709
INPP1	-1.40002	1.98175e-05	0.0004741		GABRB3	1.96032	9.21486e-10	8.02347e-08
TXNIP	-1.39805	0.000183638	0.00302297		HS3ST3B1	1.95202	6.6146e-06	0.000187228
PDCD4-AS1	-1.39093	0.00126841	0.0140007		CA10	1.92214	0.00102998	0.0119778
LOC102724814	-1.3886	0.00449341	0.0363221		CLDN1	1.90946	0.00014269	0.00245492
GSTM2	-1.38847	0.000311603	0.00468442		ARHGDIG	1.90462	0.00454767	0.036554
LOC100130449	-1.38602	1.5537e-07	7.46517e-06		AFAP1L1	1.89672	7.26424e-05	0.00139534
SLC15A2	-1.38452	4.75335e-05	0.000976773		MAP1B	1.89514	2.79911e-11	3.42951e-09
NRSN2-AS1	-1.38363	0.000529826	0.00710008		GNG4	1.8948	9.75246e-07	3.49236e-05
ACAP1	-1.38218	9.34238e-05	0.00172126		NUDT4P2	1.89019	1.16312e-08	7.5572e-07
EPHA7	-1.37937	5.72555e-07	2.25141e-05		CLMP	1.88783	9.26977e-08	4.80376e-06
NGFR	-1.37849	1.51425e-07	7.31661e-06		PRLR	1.88631	7.05018e-07	2.66958e-05
COL1A2	-1.37816	1.21324e-06	4.22982e-05		SPRY2	1.88625	4.42566e-12	6.48832e-10
PDGFRL	-1.37663	9.39773e-06	0.000252079		LHFPL6	1.88383	4.03293e-06	0.000120517
HSD11B1L	-1.37419	2.94384e-05	0.000665293		ECEL1	1.8829	4.52824e-07	1.86577e-05
GOLIM4	-1.36595	4.61369e-11	5.31132e-09		FUT8	1.87766	2.26883e-11	2.84067e-09
DLK2	-1.36584	5.15626e-05	0.00105042		PCDHGB4	1.87656	1.96654e-15	4.96059e-13
ZNF185	-1.36524	7.76003e-09	5.24047e-07		MICAL2	1.87155	8.28975e-06	0.000228241
BCL2	-1.36492	8.60225e-07	3.17321e-05		NELL2	1.86949	3.73288e-14	7.53294e-12
PHLDA2	-1.36265	0.00206709	0.0204362		RIMS2	1.86904	8.84167e-10	7.78348e-08
DYNLT2	-1.36172	0.000280599	0.00430126		LRRC34	1.86468	5.17235e-06	0.000150375
TSPYL2	-1.35927	1.68404e-06	5.61993e-05		RFLNB	1.86125	0.00380594	0.0320654
CLDN19	-1.35722	2.23511e-05	0.000528812		PCDHB18P	1.85686	0.00173399	0.0178209
ETHE1	-1.35405	3.16951e-10	3.12452e-08		ARRB1	1.85633	6.16277e-09	4.33238e-07
RGS10	-1.35071	3.91853e-08	2.27076e-06		GFPT2	1.85187	3.92914e-13	6.9481e-11
ARHGAP22	-1.34996	3.01747e-08	1.80344e-06		BEND4	1.85097	3.41212e-09	2.57833e-07
FAS	-1.34856	0.00669246	0.0486216		TMCC3	1.83582	2.12381e-07	9.74327e-06
LRFN5	-1.34843	0.00151721	0.0161044		PARP12	1.83539	4.13276e-10	3.98254e-08
HECW2-AS1	-1.3479	0.000451816	0.00629058		UAP1L1	1.82705	4.43518e-05	0.000925507
MPPED2	-1.34638	5.50478e-08	2.99757e-06		PDZD4	1.82418	9.34948e-10	8.09958e-08
MYCL	-1.34621	8.70596e-09	5.81063e-07		PRIMA1	1.82031	8.45272e-06	0.000231613
B3GALT5	-1.34431	7.45468e-07	2.79193e-05		DGCR6	1.81665	0.000106763	0.00192364
TRPC4	-1.34277	0.00120623	0.0134441		MECOM	1.80816	0.00110418	0.0125764
HERC2P2	-1.33882	3.82572e-08	2.23968e-06		CHN2	1.79494	3.74996e-09	2.77255e-07
STAMBPL1	-1.33876	0.00178217	0.0182396		DNMT3B	1.79181	9.64433e-15	2.1767e-12
GPRC5B	-1.33543	9.80689e-09	6.46991e-07		ATP6V1C2	1.7883	0.00127656	0.0140635
SH2D3C	-1.33382	0.00563753	0.0428638		GJB2	1.77195	0.00032382	0.00480875
TRAM1L1	-1.3338	0.00149698	0.0159192		ALPK2	1.77075	1.1059e-05	0.000290944
CCDC88B	-1.33359	7.89405e-08	4.16636e-06		AJM1	1.76744	1.79558e-05	0.000435023
TSPOAP1	-1.33225	0.00539133	0.0414697		KIF1A	1.76492	2.05051e-31	2.8884e-28
MT2A	-1.33147	0.000710418	0.00894699		EMILIN3	1.76354	0.000600761	0.00780079
SFXN3	-1.33106	8.63114e-06	0.000235173		TERT	1.7594	1.8892e-09	1.50025e-07
ZBED5-AS1	-1.33049	0.00278014	0.0255973		NKX1-2	1.75761	0.000505824	0.00686425
JOSD2	-1.32681	7.09048e-05	0.00137117		FSTL4	1.75734	0.00410598	0.0339223
GBGT1	-1.32413	2.21033e-07	1.00835e-05		DNAJA4	1.75614	0.00149267	0.0158852
NOXA1	-1.32328	2.97112e-06	9.21583e-05		KALRN	1.74993	3.48771e-11	4.15419e-09
MAMDC2	-1.32261	2.0622e-08	1.26784e-06		HLA-DRB5	1.74782	0.0043084	0.0353091
ELMOD1	-1.32176	0.000332702	0.00491121		KLRG2	1.74363	6.02795e-06	0.000172329
CCDC74A	-1.32105	0.000311006	0.00468317		ISL1	1.7424	2.44006e-18	1.10143e-15
SLC30A4	-1.31447	0.00113734	0.0128601		LOC105374013	1.73956	0.000516852	0.00696771
PCDHGB6	-1.3141	0.000144237	0.00247657		LMOD2	1.72972	0.00134109	0.0145778
SOGA3	-1.30906	2.84201e-05	0.000649121		KCNE5	1.72917	0.00102917	0.0119765
TMEM117	-1.30848	8.451e-05	0.00158426		ARHGAP6	1.72355	0.000196746	0.00319884
NIPAL2	-1.30752	0.00465963	0.0372618		TRABD2A	1.72195	0.000158175	0.00267045
HES6	-1.30703	3.94924e-05	0.000841507		SALL3	1.71763	4.30536e-10	4.0801e-08
TNNT2	-1.30258	1.68212e-06	5.61993e-05		ETV4	1.71461	1.47989e-07	7.1995e-06
HHAT	-1.30212	7.17205e-08	3.82225e-06		VCAN	1.71349	3.88079e-12	5.9435e-10
CLIP3	-1.30198	2.47438e-07	1.11399e-05		TXK	1.71312	0.00486927	0.0384897
CLU	-1.30103	4.04253e-09	2.9507e-07		TMEM158	1.69838	0.00119987	0.0134058
FBXL7	-1.2981	9.56453e-16	2.64614e-13		CHST2	1.68072	1.42462e-05	0.000360421
SH3YL1	-1.29786	8.16388e-08	4.28241e-06		HS6ST3	1.67936	1.80333e-07	8.47464e-06
METRN	-1.29546	4.67531e-07	1.91398e-05		PLAAT3	1.67185	1.78213e-09	1.4275e-07
SYTL2	-1.29442	5.74836e-05	0.00115459		C1orf105	1.67028	1.38023e-11	1.79357e-09
PRKCG	-1.29359	9.33809e-07	3.38874e-05		STAC	1.6696	8.95493e-10	7.83693e-08
GLIDR	-1.29315	0.00191919	0.0192852		HCN4	1.6659	5.8783e-05	0.00117381
ACP5	-1.29194	1.13291e-05	0.000296685		GRM2	1.66458	0.00109838	0.012527
CCDC18-AS1	-1.28638	7.61451e-05	0.00144802		ADRA1D	1.66078	0.000487282	0.00667599
PTGR2	-1.28571	1.79024e-05	0.000434343		FGF13	1.65021	4.44741e-16	1.31528e-13
C2orf81	-1.28108	0.00370529	0.0314482		PDZD2	1.64986	2.0341e-19	1.09034e-16
ISYNA1	-1.28038	8.21315e-18	3.27628e-15		KIAA1549L	1.63723	0.000722272	0.00903537
PLK3	-1.2783	0.000717906	0.00900822		IAH1	1.6342	2.8768e-05	0.000655207
CTNND2	-1.27824	2.68687e-05	0.00061863		SNX25	1.63286	1.78713e-09	1.4275e-07
NYAP1	-1.27523	0.00663978	0.0483208		S100A14	1.63245	0.00149286	0.0158852
TCEAL7	-1.26901	7.18755e-05	0.00138215		NECAB1	1.6239	1.56751e-06	5.28242e-05
ODC1	-1.26884	8.69593e-12	1.19485e-09		SLC9A3R1	1.61488	2.45608e-06	7.74433e-05
LRRC56	-1.26447	0.00672682	0.0488093		PCDHGA11	1.6082	0.00238882	0.0227263
SARM1	-1.26237	0.000150023	0.00256054		ZNF528	1.59524	2.65358e-13	4.84222e-11
CMYA5	-1.25893	0.00542729	0.0416529		EMILIN2	1.59519	3.24336e-05	0.000721573
CGB7	-1.25719	0.000189788	0.00310336		LRIG1	1.59331	5.07673e-18	2.07336e-15
TRPV6	-1.2571	7.62773e-05	0.00144828		RSPO4	1.59216	0.00599534	0.0451132
DENND3	-1.25243	2.45157e-05	0.000572134		NKX3-1	1.5919	3.90746e-06	0.000117587
H19	-1.25216	5.39253e-05	0.00109207		MMP24	1.58778	8.04107e-11	8.89861e-09
SYTL5	-1.25207	0.000173443	0.00289404		LRRN1	1.57977	5.88919e-09	4.19159e-07
TCEAL5	-1.25196	0.00501708	0.039278		BRSK2	1.5754	4.30074e-10	4.0801e-08
ANO9	-1.25115	0.000317077	0.00474592		PDE12	1.57491	3.15199e-16	9.65467e-14
AIFM2	-1.24984	4.41916e-08	2.53152e-06		FGF13-AS1	1.57102	0.000594068	0.00774708
C17orf100	-1.24663	0.0054744	0.041901		BICD1	1.57037	5.34596e-21	3.27497e-18
HMCN1	-1.24407	0.00150545	0.0159993		FZD4	1.56564	5.16867e-07	2.08118e-05
SLFN5	-1.2414	1.63347e-07	7.76148e-06		SLC52A3	1.5655	0.00560215	0.0426515
VSIR	-1.24	0.00287868	0.0263069		NEDD9	1.56073	5.33392e-10	4.9996e-08
GNAZ	-1.23734	0.00116145	0.0130666		USP18	1.55893	8.6375e-06	0.000235173
FBLN5	-1.23629	0.00152072	0.0161244		ADD2	1.55861	2.02215e-08	1.24769e-06
CTBS	-1.23367	2.18747e-06	7.0397e-05		FAM155B	1.55154	8.84847e-10	7.78348e-08
SLC22A5	-1.23276	1.36831e-07	6.72511e-06		MAGI3	1.55138	8.06775e-10	7.24535e-08
KC6	-1.22913	0.00400927	0.0333255		ZYG11A	1.54903	0.00179458	0.0183228
ZDHHC8P1	-1.22673	2.49802e-07	1.12169e-05		KLHL4	1.54452	0.000134479	0.00233947
SMARCD3	-1.22334	0.000640189	0.00822559		PPARG	1.54053	0.000164775	0.00276554
KCNK5	-1.2229	1.45864e-09	1.20293e-07		PLXNC1	1.53103	0.000524581	0.00705183
ST8SIA2	-1.21603	0.00182147	0.0185203		MGAT5B	1.52928	0.000306171	0.00462302
SMOC2	-1.2153	3.65648e-05	0.000791915		CACNA1B	1.5285	0.00479302	0.0381276
SIK1	-1.21245	7.11022e-09	4.85903e-07		SYT9	1.5272	0.000705653	0.00889351
BAIAP2-DT	-1.21126	2.53496e-06	7.96376e-05		MME	1.52563	4.2198e-10	4.0437e-08
CCND1	-1.2097	4.4787e-13	7.68231e-11		L1TD1	1.51797	1.6384e-09	1.33826e-07
FAM227A	-1.20966	0.00147562	0.0157311		ZNF695	1.51676	9.0289e-07	3.30219e-05
ST6GALNAC2	-1.20944	0.000240156	0.00378621		SLC16A6	1.51161	0.00530615	0.0410169
ADAMTSL4	-1.20873	1.06588e-10	1.16453e-08		OTULINL	1.51113	4.2924e-11	4.97484e-09
SFN	-1.20226	0.000492871	0.00673643		VIM	1.50851	1.71617e-05	0.000418741
PROM2	-1.19767	3.70037e-07	1.59079e-05		CCKBR	1.50276	6.00445e-05	0.00119206
DHRS3	-1.19695	2.63904e-07	1.17578e-05		IL17RD	1.49558	3.30471e-18	1.38258e-15
TP53TG1	-1.19693	1.16263e-05	0.00030311		KCNJ12	1.49341	0.00354308	0.0304787
SPEG	-1.19637	1.68812e-08	1.06067e-06		MANEAL	1.49285	0.000572108	0.00752559
ZMAT1	-1.19524	0.00157916	0.0166282		JAZF1	1.49147	6.9359e-07	2.63211e-05
SPTBN5	-1.19465	0.00329502	0.0288217		ARHGAP31	1.48208	8.63243e-05	0.00161298
RASSF4	-1.19193	4.50421e-05	0.000938769		ADAMTS9	1.4792	0.000214683	0.00344799
NFATC2	-1.19181	1.67592e-05	0.000411259		SLC35F1	1.4785	1.98479e-07	9.27659e-06
KREMEN1	-1.19001	1.40494e-06	4.78152e-05		EIF5A2	1.47134	0.000434463	0.00608851
VPS37D	-1.18971	0.00587158	0.0444071		TLE4	1.47015	2.97999e-07	1.31742e-05
RNF207	-1.18453	0.000492571	0.00673643		B3GAT1	1.46889	2.78074e-10	2.78936e-08
STXBP6	-1.17899	6.55494e-05	0.00128353		NPAS1	1.46818	0.00263504	0.024578
COL5A1	-1.1789	0.000234914	0.003731		DUSP5	1.45822	0.000257696	0.00400749
AK9	-1.17788	0.00151045	0.0160426		IGFBP3	1.45805	5.14775e-15	1.22638e-12
SPATA18	-1.17706	4.01862e-05	0.000851004		TCF7L2	1.45365	4.05687e-06	0.000121022
CFAP91	-1.17412	0.0036141	0.0309036		C1QTNF4	1.45358	0.00126181	0.0139458
S100A6	-1.17174	0.000562084	0.00742791		PYCARD	1.44947	0.0011418	0.012902
DCBLD1	-1.16259	4.45428e-07	1.84106e-05		FAM149A	1.44585	0.000532077	0.00711912
PBLD	-1.16045	0.00539978	0.041507		ATP6V0A4	1.43309	0.00175277	0.0179816
PAK6	-1.15989	3.51168e-11	4.15419e-09		MYLK	1.43096	0.000493982	0.00673735
STK32C	-1.1594	0.00112724	0.0127712		TLE1	1.42742	1.00254e-07	5.11805e-06
NFATC4	-1.15936	7.58406e-09	5.14187e-07		NR6A1	1.42119	7.6643e-08	4.05758e-06
BIK	-1.15824	0.00144184	0.0154382		CKB	1.41431	6.43981e-09	4.47215e-07
PAQR7	-1.15189	1.77514e-09	1.4275e-07		SLC8A2	1.41076	3.48627e-05	0.000761783
TMSB4Y	-1.1508	0.00172582	0.0177796		ADAM28	1.41005	2.67796e-05	0.000617406
SLC25A27	-1.14692	0.00307763	0.0275245		TFPI	1.41003	1.30044e-11	1.70278e-09
FLRT3	-1.14583	1.09197e-06	3.84612e-05		NOCT	1.40958	6.38946e-06	0.000181755
RNF182	-1.14446	0.000911609	0.0108816		GNA14	1.40473	0.00286397	0.0262144
PSD4	-1.14438	5.10523e-07	2.07021e-05		SYT2	1.40434	0.000760082	0.0094271
RAPGEF3	-1.14388	0.00453892	0.0365123		FAM155A	1.40375	0.00369665	0.0313905
CPT1C	-1.14243	4.25749e-07	1.77686e-05		CDYL2	1.4009	2.27998e-05	0.000538684
MAP3K12	-1.13946	1.5728e-07	7.49395e-06		FABP7	1.39812	0.000124605	0.00218991
SAMD11	-1.13768	0.00268716	0.0249151		SALL1	1.39779	1.44569e-05	0.000363607
KCNH2	-1.13503	2.58701e-05	0.000598852		PLPP2	1.39753	3.01127e-05	0.000676217
SNCAIP	-1.13432	0.00021761	0.00348521		LRCH1	1.39687	3.50124e-09	2.63407e-07
CISH	-1.13224	0.00260227	0.0243252		GRAMD1B	1.39633	2.13115e-06	6.87135e-05
PCDHB16	-1.13145	1.55835e-07	7.46659e-06		SEMA6A	1.39593	4.12883e-07	1.73158e-05
REC8	-1.1304	2.35232e-05	0.000553489		HCN2	1.39376	0.000205967	0.00333612
SPR	-1.12965	1.69031e-07	7.98731e-06		MATK	1.38933	7.32822e-05	0.00140448
MAPRE3	-1.12793	0.000440661	0.00616028		PPP4R4	1.3873	0.000175669	0.00291699
ARSI	-1.12757	0.00118428	0.0132511		ZNF724	1.38646	1.01554e-06	3.61403e-05
FGF14-AS2	-1.12462	0.0041667	0.0343448		EDNRB	1.38297	6.79346e-07	2.60227e-05
MYH14	-1.12426	7.18703e-05	0.00138215		ENPP1	1.38205	0.000194373	0.00316326
FLJ37453	-1.12224	0.00470674	0.0375161		USP43	1.37992	4.41234e-09	3.19345e-07
APOBEC3C	-1.12164	6.7546e-07	2.5978e-05		ZNF611	1.36552	2.33585e-06	7.42268e-05
BVES	-1.11983	0.000142276	0.00245025		SLCO3A1	1.35609	3.78562e-06	0.000114322
BBC3	-1.11672	5.52575e-05	0.0011151		ST3GAL1	1.35554	3.56708e-08	2.10262e-06
PSMG3	-1.11374	1.60057e-06	5.38326e-05		OLFML3	1.35452	2.56951e-10	2.6235e-08
GOLGA8A	-1.11317	4.75208e-05	0.000976773		NMRK2	1.35444	7.18493e-11	8.1081e-09
PARP16	-1.11072	0.00041935	0.00592513		ALDH1A3	1.35418	0.00103205	0.0119937
RASA4B	-1.11019	7.04226e-05	0.00136493		ARHGAP24	1.3531	0.000121817	0.00214751
SEMA3A	-1.10983	1.62888e-05	0.000402016		GRID2	1.34736	6.12841e-10	5.65165e-08
RGPD2	-1.10807	0.000105562	0.00190401		LOC105377021	1.34615	2.28528e-10	2.34727e-08
TRIM4	-1.10771	3.08126e-06	9.5059e-05		TAFA4	1.34039	0.00546032	0.0418502
CAMK1G	-1.10681	0.00100497	0.0117507		RELL1	1.33998	2.55648e-05	0.000592585
MIR22HG	-1.10354	0.00403015	0.0334604		TMPPE	1.33816	0.000837058	0.0101975
MYRF	-1.10214	0.000756421	0.00940891		IFIT5	1.3371	3.85818e-05	0.000825179
ESRRG	-1.10169	1.9541e-05	0.000470089		COL14A1	1.33371	2.99582e-06	9.268e-05
FBXO27	-1.10053	1.95677e-05	0.000470089		ZNF528-AS1	1.33315	4.73398e-05	0.000976773
RASL11B	-1.09608	1.17992e-09	9.8728e-08		F3	1.33123	0.000110063	0.00197687
ACCS	-1.09367	0.000433573	0.00608102		NES	1.32719	1.53976e-16	5.07913e-14
SESN1	-1.09176	5.23152e-07	2.09664e-05		NIPAL1	1.3269	3.52838e-08	2.08698e-06
ZNF561-AS1	-1.08928	0.000173417	0.00289404		FOXH1	1.31918	4.70691e-05	0.000973916
SH3PXD2A	-1.08714	3.01584e-05	0.000676217		TMSB4X	1.31068	1.3461e-14	2.96022e-12
SOX12	-1.08107	1.34591e-05	0.000344059		SYN3	1.30808	0.00316324	0.0280553
TNS1	-1.07599	9.1024e-07	3.32199e-05		CARMIL1	1.30275	6.63205e-09	4.56866e-07
HSD17B14	-1.07578	0.00115327	0.0130059		MAFB	1.29469	0.0048404	0.0383498
DACH1	-1.07245	0.000112087	0.00200273		GCLM	1.29256	0.00041039	0.00583182
PLEKHG1	-1.06913	0.00264123	0.0246086		C2orf72	1.29	0.0031918	0.0282211
SOWAHB	-1.0674	7.5011e-05	0.00143164		PWARSN	1.28731	0.00101844	0.0118835
FGD3	-1.06612	3.79769e-05	0.000815291		PDK1	1.28478	2.06769e-07	9.53417e-06
DUBR	-1.06526	0.00272391	0.0252052		KCNN2	1.28418	1.78926e-09	1.4275e-07
CLSTN3	-1.06388	1.31887e-07	6.5369e-06		ENC1	1.28406	0.00144936	0.0154903
ZDHHC1	-1.06251	0.00307771	0.0275245		CLMN	1.28403	2.04206e-06	6.63399e-05
BCAM	-1.06202	4.47716e-08	2.55138e-06		DYSF	1.28189	0.000117211	0.00207698
LOC155060	-1.0618	0.00340643	0.0295402		KIF4B	1.27984	0.000284649	0.00434781
SELENBP1	-1.06082	0.00102108	0.0118986		FAM110B	1.2785	0.000176053	0.00292055
SPARC	-1.05889	5.86639e-07	2.29217e-05		NET1	1.27838	5.24871e-05	0.00106798
RILP	-1.05411	0.000872338	0.0104858		ELMO1	1.27744	1.34821e-05	0.000344135
CBX6	-1.05343	1.34921e-08	8.63547e-07		SLC7A2	1.27714	6.83941e-08	3.67763e-06
ZNF837	-1.0504	0.00481892	0.0382328		ZNF850	1.2758	5.99541e-07	2.33726e-05
PLA2G3	-1.0499	0.000282318	0.00431989		SLCO4A1	1.27277	0.000122831	0.00216317
IFFO2	-1.04887	3.63942e-06	0.000110427		LINC01224	1.26285	4.01785e-12	6.04545e-10
PRSS22	-1.04862	0.00205862	0.0203877		FGF2	1.26214	4.35181e-12	6.48028e-10
C15orf56	-1.04626	0.000960699	0.0113101		LYN	1.2617	0.000115611	0.002055
SLC1A3	-1.04528	0.00114801	0.0129552		TRIM71	1.25964	1.71914e-08	1.07622e-06
SLC48A1	-1.04438	8.52057e-09	5.70911e-07		TMEM178B	1.257	0.00053914	0.00719678
TSC22D3	-1.04337	0.00444465	0.0360298		PID1	1.25507	0.00431641	0.0353579
TLCD2	-1.0419	0.00101436	0.0118443		FIBCD1	1.25326	0.00460726	0.0369291
PCDHGC3	-1.03886	0.000292968	0.00445899		HACD4	1.24926	0.000632342	0.00814806
THBS3	-1.03534	0.00143159	0.0153668		MMP17	1.2488	0.00137247	0.0148249
MFGE8	-1.03519	1.48162e-07	7.1995e-06		FAM107B	1.24876	0.000264155	0.00409308
ORAI3	-1.03436	1.50944e-07	7.31396e-06		SOWAHC	1.24811	7.0094e-06	0.00019775
RPP25L	-1.03261	0.000161395	0.00271905		PPFIA3	1.24722	8.83892e-05	0.00164619
NIBAN1	-1.03225	0.00107585	0.0123269		CPM	1.24073	0.0013697	0.0148043
NOL3	-1.03036	0.00223057	0.0216409		A2ML1	1.23935	0.000610237	0.00791186
COL16A1	-1.03032	0.000416787	0.00589864		DYRK2	1.23635	7.17522e-08	3.82225e-06
PLA2G6	-1.02939	0.000691344	0.00876469		BOC	1.23565	5.81229e-05	0.0011647
CNPY4	-1.028	0.000558755	0.00738961		CD82	1.23402	4.53802e-07	1.86577e-05
AGRN	-1.02632	3.07751e-07	1.34664e-05		LRRK1	1.22898	9.37012e-06	0.000251921
LINC01145	-1.02275	0.00631291	0.0467553		B3GALT1	1.22789	9.68657e-05	0.00177325
SLC41A2	-1.02226	0.00266542	0.0247671		ADAMTS12	1.22605	1.52373e-07	7.34173e-06
DLL1	-1.02117	0.00120045	0.0134058		CADPS2	1.22132	9.6808e-08	4.9717e-06
TMC4	-1.01995	0.00599976	0.0451132		ZNF215	1.21929	5.69441e-10	5.30849e-08
STN1	-1.0191	7.22307e-06	0.00020311		GAS1	1.21904	0.000191865	0.00313435
NPTXR	-1.01901	0.000712541	0.00896714		LRRN2	1.21795	4.1279e-05	0.00086985
LOXL2	-1.01868	2.24426e-06	7.19547e-05		TRAF5	1.21784	4.08563e-06	0.000121668
SIAE	-1.01859	2.43852e-05	0.000569863		CRMP1	1.21345	8.12037e-08	4.27266e-06
MAP3K5	-1.01736	3.98806e-05	0.000846624		C1orf115	1.21256	1.15072e-05	0.000300888
CHRNB1	-1.01662	2.37551e-05	0.000556676		SPOCK1	1.21003	0.00268177	0.0248786
HERC2P3	-1.00948	2.36507e-05	0.000555726		SCN9A	1.20637	0.000961871	0.0113162
LDOC1	-1.00515	6.81174e-07	2.60227e-05		ZNF562	1.20484	2.29082e-13	4.22521e-11
TP53I3	-0.997596	1.7473e-05	0.000425726		PPARGC1B	1.2048	0.00330111	0.0288456
RRN3P1	-0.996193	0.00690062	0.0498175		GFOD1	1.20193	0.00418331	0.034432
C20orf96	-0.99485	0.000528404	0.0070921		B3GNT10	1.20142	0.00577545	0.0437864
CYP2U1	-0.993255	4.10985e-05	0.000867112		GSTO1	1.19936	9.68647e-10	8.3076e-08
PDE4D	-0.990185	0.00125811	0.0139229		SPTB	1.19898	0.00033695	0.00496538
LARGE2	-0.988543	0.000189594	0.00310316		HECW2	1.19895	1.55323e-05	0.000387713
TRMT9B	-0.988386	0.00234185	0.0223912		TRIML2	1.1985	3.27627e-05	0.000726071
ILDR1	-0.988232	0.0011747	0.013187		CGNL1	1.19752	1.33875e-06	4.59272e-05
SIK1B	-0.987386	2.8945e-05	0.000657608		TRNT1	1.19565	2.78363e-07	1.23379e-05
MARVELD1	-0.983307	4.7938e-07	1.95781e-05		PODXL	1.19472	4.18186e-11	4.87969e-09
PCDH11Y	-0.98002	0.000639429	0.00822198		IER3	1.19299	0.00228617	0.0220555
TNFRSF25	-0.97824	0.000949271	0.0112482		GLIPR2	1.19237	0.00185451	0.0187561
MMP14	-0.978108	2.1244e-07	9.74327e-06		CYP11A1	1.18345	0.000332062	0.00490599
SAT2	-0.975866	0.000164208	0.00275873		NID2	1.183	2.96817e-05	0.00066815
TRIB2	-0.97441	1.23176e-06	4.28566e-05		RIMS4	1.18078	5.55854e-05	0.00111927
SNHG18	-0.973646	0.000136567	0.00236859		EZR	1.18057	2.01724e-05	0.00048058
EPDR1	-0.973353	0.000816677	0.00999176		CELF2	1.18054	1.20885e-06	4.22308e-05
APOBEC3F	-0.972032	0.000296112	0.00449886		C2CD4C	1.18019	0.000213129	0.00342625
CMBL	-0.971396	0.000466875	0.00645831		SLC16A3	1.17941	0.000177165	0.0029333
APOBEC3G	-0.970318	0.00152191	0.0161244		MYBL2	1.17687	3.54079e-09	2.65219e-07
BMP1	-0.970194	0.000192872	0.0031448		GYPC	1.17381	1.8403e-05	0.000444602
ZNF697	-0.969185	1.33145e-06	4.57684e-05		TRIM55	1.16838	0.000357795	0.00521818
GADD45B	-0.968419	0.000108939	0.00195874		MAGI2	1.16211	0.000319645	0.00475943
ADAMTS10	-0.968019	0.00453853	0.0365123		AFF1	1.16159	1.12173e-06	3.93479e-05
FUCA1	-0.966776	0.000153886	0.00260831		PCDH10	1.1615	0.00104171	0.0120686
HCG11	-0.961882	9.40533e-05	0.00173101		ZNF90	1.15867	7.33177e-09	4.99055e-07
LRRC8E	-0.961539	0.00100209	0.011725		LRRC37BP1	1.15861	1.42695e-05	0.000360477
GTF2IRD2	-0.96137	0.00302411	0.0272049		TMEM64	1.15847	2.91288e-08	1.74702e-06
SPACA6	-0.96028	0.00320444	0.0282642		ZNF608	1.15796	6.52888e-09	4.51572e-07
DYRK1B	-0.959	8.74385e-05	0.00163025		CA2	1.15734	1.37934e-06	4.70374e-05
TMEM198B	-0.957817	0.000732612	0.00914592		PCDHB3	1.15594	0.000625194	0.00807526
MTMR11	-0.951903	0.00519201	0.0403345		SYT6	1.15522	3.30613e-05	0.00072892
SLC22A23	-0.95148	0.00342162	0.0296569		TIAM1	1.15473	2.05675e-09	1.62578e-07
CST3	-0.950009	0.000131219	0.0022874		ALOX5	1.15442	0.000623355	0.00806365
GCHFR	-0.949886	0.000851886	0.0102977		TMEM131L	1.15342	0.00023591	0.0037377
GABARAPL1	-0.949732	1.32192e-06	4.55727e-05		NKD2	1.1515	0.00513436	0.0400242
MSRB2	-0.949376	0.00106784	0.0122602		MFHAS1	1.14857	2.28563e-16	7.26026e-14
RGPD1	-0.939902	9.632e-05	0.00176515		ASPHD2	1.14658	0.00116169	0.0130666
RALGDS	-0.938401	3.04201e-11	3.70068e-09		PITPNC1	1.14585	1.5646e-05	0.000388951
PLAAT1	-0.936519	0.00298118	0.0269706		ZNF732	1.14487	2.43143e-07	1.0976e-05
SLC46A1	-0.935054	1.34491e-05	0.000344059		CGB8	1.14304	5.89696e-06	0.000168866
WNT6	-0.933423	2.95064e-06	9.16889e-05		CAMK4	1.1429	0.00121125	0.0134913
H2BC12	-0.931399	0.000113632	0.00202612		SORL1	1.1415	1.99372e-07	9.293e-06
SVIL	-0.931305	7.87929e-05	0.00149011		ETV1	1.14048	7.09783e-10	6.44175e-08
ANGPTL2	-0.930751	0.000403226	0.0057494		EPB41L2	1.14044	5.79078e-12	8.27743e-10
PWWP3B	-0.929898	0.00337668	0.0293416		HNMT	1.13814	0.000196935	0.00319889
HCFC1R1	-0.926758	8.76926e-06	0.000238005		ATP2A3	1.13663	6.81234e-05	0.00132938
BAIAP2	-0.924896	3.09585e-09	2.37068e-07		CACNA1H	1.13137	2.13859e-07	9.7822e-06
ST6GALNAC4	-0.923348	0.00379402	0.0319955		BMP7	1.12934	3.97162e-06	0.0001191
WNT3	-0.922949	0.00269143	0.0249412		KHDRBS3	1.12902	8.54841e-05	0.00160077
NAT8L	-0.922259	0.000429755	0.00603733		RNF144A	1.12753	3.99476e-06	0.000119585
IQGAP2	-0.92223	0.000956568	0.0112847		HAPLN1	1.12706	7.13748e-11	8.10789e-09
C12orf76	-0.920938	0.00245723	0.023261		DOC2B	1.12194	0.00247333	0.0233876
GOLGA8B	-0.918483	0.000238248	0.00376305		CDX2	1.12036	4.69571e-05	0.000972772
IGSF8	-0.918289	1.50533e-08	9.59886e-07		ELOVL5	1.11979	3.15992e-06	9.71364e-05
PLEKHA2	-0.915269	0.00212714	0.0207902		TBC1D1	1.11969	4.99177e-06	0.000145619
POLR2L	-0.914585	0.000596182	0.00775896		101929895	1.11876	0.00166472	0.0172955
SLC16A2	-0.913846	6.18245e-07	2.39385e-05		FHL1	1.11646	4.87713e-08	2.75189e-06
AP3B2	-0.913303	0.00469919	0.037482		PRPS2	1.11613	5.80517e-07	2.27343e-05
SCARB1	-0.912723	6.24521e-10	5.72856e-08		ID4	1.11038	1.43593e-05	0.000362213
TNS2	-0.911067	0.00369357	0.0313798		PREX1	1.11032	2.00697e-05	0.000478799
PLPPR2	-0.908786	7.97328e-05	0.00150457		GPR19	1.10682	0.000188155	0.00308549
PCDH7	-0.908638	0.00134104	0.0145778		FAR2	1.10437	2.01379e-07	9.3205e-06
CRISPLD1	-0.907699	2.99805e-07	1.32199e-05		GALNT17	1.10409	7.50332e-05	0.00143164
PTPRU	-0.905407	7.09802e-07	2.67588e-05		105372818	1.10312	0.00646907	0.0474408
DNASE1	-0.905141	5.32554e-05	0.00108105		TRBC2	1.10275	0.00555136	0.0423023
ACOT2	-0.904981	0.000791393	0.00973799		GAREM1	1.09972	7.36312e-05	0.00140959
WDR86-AS1	-0.904171	0.00480407	0.0381678		FAM43A	1.09885	0.00452639	0.0364745
TSPAN9	-0.903303	1.99957e-08	1.23822e-06		DMRTA1	1.0969	0.00328473	0.0287891
MTURN	-0.897039	0.00184616	0.0187067		GNB4	1.09538	1.25661e-07	6.24772e-06
ADARB1	-0.896517	9.45164e-07	3.42034e-05		IGSF9B	1.09272	5.15366e-08	2.85164e-06
HSPG2	-0.896498	0.00500654	0.0392312		PLPP3	1.09082	0.00227968	0.0220177
OLFM2	-0.895173	0.000933334	0.0111023		CBSL	1.08932	9.4046e-09	6.22846e-07
CARF	-0.894659	0.00351082	0.0302467		FNIP2	1.08879	0.00017528	0.00291334
NEDD4	-0.893196	7.41017e-06	0.000207352		KCNC4	1.08877	9.85223e-06	0.000262415
MXD4	-0.892488	3.89951e-08	2.27076e-06		CCDC71L	1.08858	1.19969e-05	0.000312266
EMC10	-0.891133	4.01586e-07	1.70084e-05		ZNF430	1.0869	4.72138e-05	0.000975733
GTF2H5	-0.890424	0.00017427	0.00290219		GALNT16	1.079	0.00631731	0.0467677
LRRC20	-0.887438	0.000424496	0.00598798		ZNF138	1.07891	1.02851e-06	3.64506e-05
AXL	-0.887277	0.000254834	0.00397748		CXCL12	1.07665	0.000149442	0.0025557
SLC2A6	-0.887261	0.00168968	0.0174807		CBR1	1.0755	8.70092e-05	0.00162401
RGL3	-0.882535	0.000324078	0.00480875		NODAL	1.07416	0.00558904	0.0425705
PHETA2	-0.882012	0.00126079	0.0139435		ARHGAP42	1.07264	1.59273e-09	1.30718e-07
CDKN1A	-0.8815	0.00486125	0.0384748		KIT	1.06882	8.93861e-06	0.000241075
LOC100506990	-0.881363	1.93616e-05	0.000466447		PWAR5	1.06059	0.00107094	0.0122793
CALCOCO1	-0.881213	5.78435e-06	0.000166292		SCG3	1.06008	0.00030604	0.00462302
PHLDB2	-0.880805	0.00328672	0.0287891		NMNAT2	1.0581	2.24712e-09	1.74411e-07
RSRP1	-0.879322	0.00105895	0.0122235		CDCA7L	1.05711	3.28631e-06	0.000100481
MAP1A	-0.87797	0.000362612	0.00528004		CITED2	1.05641	1.43884e-06	4.87755e-05
DNAJB4	-0.87694	0.000429457	0.00603733		LOC441666	1.05545	3.18704e-05	0.000709964
100130899	-0.875388	0.000138322	0.00238695		CGB3	1.05519	0.000137037	0.00237415
ING4	-0.874516	3.78342e-05	0.000814265		RBPMS2	1.05283	9.96344e-16	2.67241e-13
GGT1	-0.87364	0.000388349	0.00559778		STS	1.05176	0.00483443	0.0383202
RHOBTB3	-0.873333	0.00179067	0.0183146		CRABP2	1.05064	0.00067111	0.00854607
TINAGL1	-0.873131	0.00444993	0.0360556		SH3GL3	1.0474	0.00237784	0.0226578
ST6GALNAC3	-0.872845	0.000427197	0.00602113		MRS2	1.04725	0.000342771	0.0050425
GRK5	-0.872507	0.000546243	0.00726821		CCDC88A	1.04603	1.43794e-11	1.85451e-09
MPDZ	-0.872152	7.75391e-07	2.89334e-05		TET1	1.04388	4.87037e-09	3.49546e-07
HPN	-0.871218	0.00575957	0.0436948		FLT4	1.04181	0.00356814	0.0306328
SIRT5	-0.870144	2.24935e-06	7.19834e-05		TNC	1.03833	0.000153649	0.00260687
EPB41L1	-0.867617	0.000268204	0.00414266		PRKCB	1.03377	0.00025127	0.00393251
VWCE	-0.867364	0.0005133	0.00694372		AUTS2	1.03299	4.39004e-07	1.8189e-05
NREP	-0.866132	1.35565e-06	4.63216e-05		SLC25A17	1.03293	7.41132e-07	2.78176e-05
CADM4	-0.865766	0.000242636	0.0038218		PLXND1	1.03245	0.000149651	0.00255674
SHROOM1	-0.864278	0.00440148	0.0358153		NFIL3	1.03024	0.00368729	0.031342
ATP6V1E2	-0.863941	0.00547989	0.0419046		ITGA2	1.02532	0.00203592	0.0201956
GUCY1A1	-0.863864	0.000949534	0.0112482		83935	1.02467	0.000133344	0.00232207
GLIS2	-0.8633	3.62145e-06	0.00011014		ZNF614	1.02312	4.72929e-09	3.40847e-07
METTL24	-0.858415	0.0029923	0.0270141		ST3GAL6	1.02035	0.00212694	0.0207902
SPATA20	-0.857368	0.000563209	0.00743276		DOCK5	1.01992	4.86236e-08	2.75189e-06
BBS12	-0.855973	0.00598808	0.0451091		SNTB1	1.01805	6.02267e-07	2.34256e-05
GPR162	-0.855366	0.000703835	0.00888365		VASH2	1.01777	9.1564e-07	3.3346e-05
USP2	-0.852143	0.003652	0.0311346		DIAPH2	1.01399	5.21451e-07	2.09472e-05
ISOC2	-0.85172	0.00193912	0.0194399		DACT1	1.0118	0.00126585	0.0139814
CNTNAP1	-0.850512	0.00340176	0.0295146		GAREM2	1.00973	5.6678e-06	0.00016367
COL18A1	-0.849678	1.00089e-06	3.56929e-05		ZNF107	1.00956	9.57443e-07	3.45362e-05
SYNGAP1	-0.849461	3.66878e-05	0.000792576		FAM189A2	1.00916	0.00190615	0.0191879
KCTD11	-0.847878	4.59545e-05	0.000954306		CRYBG3	1.00861	6.93482e-07	2.63211e-05
ENDOV	-0.847523	0.000255681	0.00397976		CCSAP	1.00833	3.83208e-05	0.000820619
PLEKHG5	-0.846361	8.3498e-06	0.000229526		PRKCH	1.00713	2.67595e-05	0.000617406
COL26A1	-0.846313	4.06203e-05	0.000859136		SC5D	1.00694	2.64501e-11	3.26402e-09
IL13RA1	-0.845941	0.000153467	0.00260635		MANEA	1.00328	0.00103983	0.0120597
SRGAP1	-0.844871	0.00208279	0.0205204		MPV17L	1.00299	0.00106271	0.0122459
PHLDB1	-0.842103	2.86392e-08	1.72368e-06		TSPAN5	1.00215	3.26274e-05	0.000724007
EPHX2	-0.837801	0.000769308	0.00951402		FAM174B	1.00184	1.64296e-06	5.50423e-05
CAPN5	-0.8352	6.45202e-05	0.00126772		PDGFRA	1.00126	0.00355438	0.0305453
EPS8L2	-0.833374	0.00217826	0.0211812		PGBD5	0.999307	0.00622532	0.0463266
C16orf74	-0.83242	0.00622946	0.0463373		YBX2	0.997109	0.00600048	0.0451132
ZNF425	-0.829458	0.00152151	0.0161244		RAB31	0.994915	2.4931e-05	0.000581034
CCDC80	-0.82874	0.00516844	0.040206		CBLB	0.994103	0.000121269	0.00214083
NBPF19	-0.827762	0.000392197	0.0056343		SALL4	0.990816	1.87368e-06	6.16876e-05
TMEM263	-0.826774	2.85432e-05	0.000651067		PLK1	0.990655	9.25736e-12	1.26025e-09
RILPL2	-0.826354	0.00162596	0.0170061		CBS	0.9905	5.39545e-08	2.94739e-06
REEP2	-0.825301	0.00318142	0.0281617		TP53BP2	0.987679	2.8306e-05	0.000647377
COA5	-0.823214	0.000318499	0.00474649		PPM1E	0.983103	0.00156664	0.0165267
MTSS2	-0.822709	7.74785e-06	0.000215047		WDR62	0.982002	1.42056e-05	0.000359924
SH3GLB2	-0.822482	1.17257e-08	7.58987e-07		NCAPG	0.976498	1.0531e-07	5.30997e-06
NUDT14	-0.821352	0.00012782	0.00223724		VAMP7	0.972709	0.00338131	0.029352
TP53INP1	-0.818913	2.71759e-05	0.000624862		TSPAN18	0.972347	6.34055e-07	2.44403e-05
TLCD4	-0.818396	0.00419686	0.034527		JADE3	0.971257	2.70198e-08	1.64936e-06
SLC4A8	-0.817851	0.00312766	0.027855		B4GALT6	0.971011	4.63155e-06	0.000136036
DZIP1L	-0.817626	0.0018111	0.0184257		MOCOS	0.970386	0.00681574	0.0493293
BBS5	-0.81394	0.00628954	0.0466629		CCDC125	0.9692	0.000517105	0.00696771
EPPK1	-0.812663	0.000349853	0.00513663		CDCA2	0.965488	2.7271e-06	8.50508e-05
EHBP1L1	-0.81155	0.000718549	0.0090097		SHFL	0.963872	0.00248947	0.0234884
DOCK11	-0.81047	0.000864217	0.0104155		DPYSL2	0.963436	1.08423e-08	7.09841e-07
C5orf38	-0.810335	0.000427808	0.00602478		PROM1	0.963286	2.83564e-08	1.71267e-06
SMPDL3B	-0.808992	0.000380318	0.00550051		ZNF605	0.961578	2.24819e-07	1.0229e-05
GLI2	-0.807161	0.00685197	0.0495288		TMEM47	0.95949	2.66433e-06	8.33965e-05
GPC2	-0.805911	0.00125475	0.0138946		ASRGL1	0.959281	2.22895e-06	7.15977e-05
GTF2IRD2B	-0.804467	0.00625785	0.046488		PCSK6	0.955779	0.000318422	0.00474649
COL4A2	-0.802517	0.000537067	0.00717469		TAP2	0.955503	0.00378014	0.0319098
INAFM2	-0.801062	0.0021033	0.0206514		TAF4B	0.954251	3.76116e-06	0.000113783
PRDM4	-0.800842	4.93386e-06	0.000144175		NLGN4X	0.953527	2.23999e-08	1.37224e-06
ATF7IP2	-0.799337	0.00197023	0.0197173		HIVEP2	0.953055	8.85091e-05	0.00164663
PDGFC	-0.796266	0.000416169	0.005895		ADGRL2	0.952837	9.58389e-07	3.45362e-05
GABPB1-AS1	-0.794537	0.00227067	0.0219705		RASEF	0.951402	0.00132753	0.0144854
MET	-0.794045	0.000312574	0.00469491		MAPK4	0.951093	0.00451062	0.0364087
TMEM256	-0.793656	0.00106269	0.0122459		RAB3B	0.950547	7.20146e-10	6.50141e-08
FAAH	-0.790122	0.00320785	0.0282755		ABHD6	0.947676	0.00590162	0.0445949
MXRA7	-0.787227	0.000276493	0.00424211		CRLS1	0.947385	2.59439e-10	2.63078e-08
ATAT1	-0.786038	0.000841978	0.0102441		SNORD116-4	0.945668	0.000263328	0.00408397
OCIAD2	-0.784772	0.00334969	0.0291809		HAS3	0.945248	0.000325874	0.00482705
ZNF300	-0.784647	0.00039081	0.00561908		MARK1	0.943255	0.000220542	0.00352559
KLHDC8B	-0.784353	0.000193354	0.00314968		CABLES1	0.941472	5.38559e-05	0.00109195
FGFRL1	-0.779532	0.00547671	0.041901		KLHDC7A	0.940663	0.00312267	0.027825
MDFIC	-0.779256	0.000548149	0.00727739		CENPE	0.939045	8.9608e-05	0.00166347
CTSH	-0.778259	0.000766236	0.00948971		ZNF714	0.938033	3.42558e-06	0.000104368
EPOR	-0.777593	0.00311131	0.0277526		FZD5	0.937858	0.00430008	0.0352578
IKZF2	-0.776923	0.00022778	0.00363451		TPX2	0.934779	3.64378e-06	0.000110427
PAOX	-0.776552	0.00583836	0.0441948		CGB5	0.932168	0.000729559	0.00911444
IMMP2L	-0.776108	0.0040606	0.0336318		NRIP1	0.929768	1.90716e-06	6.26697e-05
FAM156B	-0.774809	0.000156833	0.00265039		ANKRD24	0.929626	0.000441622	0.00616868
PTP4A3	-0.774449	0.000588942	0.00768841		ZNF587B	0.928971	0.000150322	0.0025631
IGF2	-0.774258	3.60567e-05	0.000783878		FBLN2	0.928132	0.00237034	0.0226131
L3MBTL1	-0.772881	0.00325321	0.0285579		USP44	0.925228	0.000257939	0.00400764
TMEM8B	-0.772746	0.000494903	0.00673735		DGKE	0.924969	0.00109327	0.0124769
ARHGEF19	-0.77186	0.00066444	0.00848633		TANC2	0.924834	0.000603178	0.00782625
PLAU	-0.767198	0.00013046	0.00227718		ELOVL6	0.924021	0.000826152	0.0100861
CUEDC1	-0.766413	9.56205e-05	0.00175608		DDIAS	0.922991	7.10147e-06	0.000200019
HOXB3	-0.765541	0.00412716	0.0340515		CCDC152	0.922883	0.000519297	0.00699176
MAPK8IP3	-0.765344	3.17579e-06	9.73912e-05		NID1	0.915863	7.29138e-07	2.74274e-05
COL6A1	-0.765272	0.00390765	0.0327118		RAB39A	0.913377	0.000385113	0.00556047
ABCA5	-0.76211	0.00323432	0.028465		MKI67	0.911878	0.000105428	0.00190401
CFLAR	-0.761791	0.000815605	0.00998577		TTK	0.909161	4.75092e-08	2.69843e-06
DSEL	-0.761676	0.00234105	0.0223912		EIF4E3	0.908804	1.35218e-05	0.000344635
MRPS6	-0.761481	2.5001e-05	0.000581315		CCNA2	0.907596	1.53329e-10	1.64791e-08
PIDD1	-0.760896	0.0001305	0.00227718		KCNS3	0.907413	0.00172044	0.0177348
RHOD	-0.757568	0.000485039	0.00665058		FGFR4	0.907068	8.9909e-07	3.29532e-05
FAM241B	-0.757144	0.0029527	0.0268119		UBE2T	0.903315	0.000226713	0.00362087
ZFAS1	-0.756343	0.00106516	0.0122501		PFKP	0.902584	0.00634289	0.0468963
HMGCL	-0.755663	0.0012032	0.0134191		KLF6	0.902038	0.00540102	0.041507
P4HTM	-0.754483	0.00298315	0.0269742		RESF1	0.901313	4.68467e-05	0.000971658
CCDC32	-0.75403	0.000870997	0.010477		ARHGAP44	0.900379	5.31401e-07	2.12474e-05
TCAF1	-0.751879	0.000540508	0.00720944		FBXO5	0.897018	8.64353e-07	3.1816e-05
PTMS	-0.751222	0.000705387	0.00889351		SDC3	0.892533	1.77851e-05	0.000432108
ND3	-0.750232	0.000374362	0.00542351		STARD8	0.892008	6.85139e-05	0.00133428
FAM210B	-0.750214	0.0025345	0.0237954		GARS1	0.891374	1.4918e-05	0.000374106
NBPF1	-0.749317	0.000124921	0.00219321		TFCP2L1	0.888519	0.00513573	0.0400242
ABCB9	-0.747763	0.00456808	0.0366665		AURKA	0.886075	1.12103e-06	3.93479e-05
MDK	-0.746846	0.000454247	0.00631931		LRATD2	0.882045	0.00553215	0.0422121
EXOC6B	-0.746076	1.20074e-08	7.74297e-07		SPTBN1	0.880009	0.000255256	0.00397976
OPLAH	-0.745668	4.27715e-06	0.000126275		SPRED2	0.879611	2.33992e-06	7.42268e-05
FCHSD1	-0.744365	0.000350638	0.00514059		MED12L	0.879512	0.000856743	0.0103491
ANK1	-0.743949	0.00319843	0.0282506		SLC6A6	0.878271	0.00104534	0.012099
CYTH2	-0.741139	1.30519e-05	0.000336154		TMEM164	0.876627	8.42942e-07	3.11616e-05
ELOVL7	-0.740989	0.00184234	0.0186957		HASPIN	0.875675	1.81148e-05	0.000438255
AXIN2	-0.739782	0.000673348	0.0085666		PIM1	0.872985	7.08924e-07	2.67588e-05
CIRBP	-0.739178	0.000594817	0.00774708		NEIL3	0.872033	0.000656225	0.00840017
PCDHGB7	-0.738672	0.00105128	0.0121596		KITLG	0.871861	0.00433478	0.0354272
RILPL1	-0.738528	0.00203687	0.0201956		ZNF788P	0.870879	4.82329e-07	1.96518e-05
DSE	-0.738104	1.61314e-05	0.000399435		GNA12	0.870322	0.00163491	0.0170582
CUEDC2	-0.738088	0.00391443	0.0327373		SKA1	0.870076	0.000172546	0.00288467
MXRA8	-0.736852	0.000142162	0.00245025		CLPB	0.869753	0.000156442	0.0026464
ERV3-1	-0.735647	0.00521227	0.0404369		INA	0.867499	1.23532e-05	0.000320083
NOL4L	-0.735599	0.00090049	0.0107864		RPS6KL1	0.866174	0.00378712	0.031953
NRBP2	-0.734656	0.0019227	0.0193092		MCM10	0.865819	1.29038e-06	4.4715e-05
PCDHA11	-0.733986	0.00260118	0.0243252		SLC2A1	0.865794	0.000581278	0.00762283
RABL2A	-0.73345	0.00493265	0.0388296		ANLN	0.86425	3.95421e-05	0.00084152
RAB38	-0.732798	0.00051174	0.00692808		SLC7A1	0.86301	0.000350068	0.00513663
IGDCC3	-0.731519	0.00201465	0.0200565		DOK4	0.862585	0.000567974	0.00748844
WDR86	-0.730213	4.37863e-07	1.81856e-05		FAM184A	0.861548	0.000117135	0.00207698
HERC2P9	-0.729689	0.00112412	0.0127526		JADE1	0.860179	1.127e-07	5.63135e-06
EXD3	-0.728112	0.00498259	0.0391067		CNTNAP3	0.859388	0.00324179	0.0284869
NDUFA1	-0.727707	0.00134345	0.0145849		DSCC1	0.858037	5.24053e-08	2.89038e-06
SLC25A20	-0.727155	0.00643813	0.0473537		PCDH18	0.857791	0.000316475	0.00474409
DNAJC18	-0.72297	0.000689363	0.00874603		RHOBTB2	0.851594	0.00086092	0.0103849
MIGA2	-0.722376	4.22228e-05	0.000885389		KLF15	0.851006	0.000137165	0.00237415
MYO7A	-0.722347	0.00180004	0.0183421		BRCA2	0.850532	0.00314329	0.0279619
PCDHA4	-0.722154	0.00163936	0.0170809		GJA1	0.846494	1.04243e-05	0.000276365
TMEM79	-0.722069	0.00536264	0.0413361		ACTN1	0.846476	0.00123299	0.013689
HS6ST1	-0.720693	0.000113242	0.00202126		PPP1R3B	0.844295	1.83903e-06	6.07801e-05
TCEAL9	-0.718476	2.62966e-06	8.24618e-05		CCNF	0.84399	5.34228e-08	2.93706e-06
D2HGDH	-0.717869	0.0039914	0.0332352		STIL	0.843748	7.99915e-06	0.000220949
GDF11	-0.715528	0.00498951	0.0391335		KIF14	0.84231	1.65317e-05	0.000406842
PIK3R3	-0.714994	0.00307369	0.0275245		PRDX4	0.84069	6.97142e-05	0.00135579
CHURC1	-0.713955	5.76472e-05	0.00115652		TGFBR3	0.840423	0.000419939	0.00592858
CAVIN3	-0.713616	0.00388843	0.0325834		BLM	0.839879	1.07057e-06	3.77851e-05
GFRA1	-0.712917	0.0053247	0.0411232		ZFP42	0.837741	7.97883e-06	0.000220743
MFAP2	-0.710735	0.000897311	0.010759		KPNA2	0.836865	1.32695e-08	8.52478e-07
HABP4	-0.710559	0.00082606	0.0100861		KIF20B	0.835944	7.53721e-06	0.000209539
TCTN1	-0.708269	0.00384406	0.0323102		SPNS2	0.834471	0.00057051	0.00751033
METRNL	-0.707096	0.00119701	0.0133848		ARHGAP11A	0.833852	4.11671e-06	0.000122381
COBLL1	-0.705815	0.00240079	0.0228148		BUB1	0.833717	1.12936e-07	5.63135e-06
ZFYVE27	-0.705416	0.000285186	0.00435214		RYBP	0.833595	0.000204902	0.00332202
FAM214B	-0.70447	0.0035702	0.0306347		ENOX2	0.832988	0.000641356	0.00823442
STK19	-0.704158	0.00264367	0.0246086		GLCCI1	0.83052	9.88972e-05	0.00180083
CCDC8	-0.702266	0.000902031	0.0107973		FOXM1	0.829623	6.28918e-08	3.4031e-06
ARMCX3	-0.699665	0.00436219	0.0355631		RAP1GAP2	0.82486	0.00380792	0.0320654
MINDY1	-0.699164	0.000311246	0.00468317		WNK2	0.823063	2.90216e-05	0.000658476
TBC1D2	-0.697196	0.00323818	0.0284843		DLX5	0.818561	0.000146916	0.00251753
BDH2	-0.694926	0.00456363	0.0366556		ETV6	0.815652	5.55951e-05	0.00111927
LRPAP1	-0.694156	3.18537e-05	0.000709964		TYRO3	0.814396	1.00637e-09	8.54564e-08
DDAH2	-0.693955	0.000236713	0.0037457		TACC1	0.813868	0.00128581	0.0141381
LRP4	-0.693189	0.00675883	0.0489794		PKM	0.813591	1.92826e-06	6.32419e-05
ENTPD7	-0.69188	0.000951776	0.0112587		NNAT	0.813334	0.000943004	0.011194
PDLIM4	-0.68907	0.00276047	0.0254845		SPATA13	0.812326	0.000254839	0.00397748
LRFN1	-0.6854	0.00602041	0.0451742		KIF4A	0.811509	5.659e-06	0.00016367
SUSD6	-0.684746	0.00143859	0.0154226		NRXN3	0.806888	0.000808702	0.00991201
ABHD4	-0.684286	1.31756e-05	0.000338831		ADRA2C	0.806752	0.00213107	0.0208168
TEX264	-0.683093	0.00252716	0.0237395		SNX2	0.805832	0.000553627	0.00733409
LINC00476	-0.681576	0.00422331	0.0347113		FANCD2	0.805124	1.03901e-06	3.67466e-05
HOMER3	-0.678668	0.00156369	0.0165159		RAP2C	0.803426	2.73157e-08	1.66151e-06
ECHDC2	-0.677716	0.00405248	0.0336069		SP4	0.802493	1.16275e-05	0.00030311
UNC119	-0.677065	0.000134858	0.00234368		DLGAP5	0.80229	1.96171e-06	6.40938e-05
100506548	-0.677056	0.0013978	0.0150512		DKFZP586I1420	0.801684	0.00134286	0.0145849
LTB4R	-0.676805	0.00530941	0.0410235		PLBD1	0.801048	0.00200755	0.020009
TP63	-0.674594	0.00165675	0.0172336		KNL1	0.800786	0.000396124	0.0056812
MLF2	-0.674352	1.04925e-07	5.30907e-06		ASPM	0.80017	7.44425e-05	0.00142354
ZNF446	-0.673001	0.00465831	0.0372618		MCCC2	0.799436	0.00035806	0.00521818
BEX3	-0.672434	0.00251562	0.0236441		C8orf88	0.795414	0.00595299	0.0449237
C20orf194	-0.671886	0.00384604	0.0323102		AR	0.794449	0.000331044	0.00489518
ZNF385A	-0.671477	0.000305339	0.00461859		IQGAP3	0.793907	6.38572e-05	0.00125613
LPIN2	-0.670766	0.00136089	0.0147276		ZNF880	0.793565	5.88738e-05	0.00117426
SUSD1	-0.669961	0.00189197	0.0191024		PHLDA1	0.79319	8.02573e-06	0.000221327
SLC29A2	-0.66963	8.02462e-05	0.0015126		RAD51	0.790128	2.52758e-05	0.000586678
MMP23A	-0.669294	0.00337321	0.0293416		TNNT1	0.788787	0.00189209	0.0191024
FYN	-0.668998	1.61609e-05	0.000399435		FOXI3	0.787675	0.000211405	0.00341131
STYXL1	-0.668248	0.00465026	0.0372389		LRP3	0.785616	0.00133713	0.0145637
MIEF2	-0.667265	0.00190275	0.0191649		ZNF121	0.785538	0.00386656	0.0324477
ANO8	-0.667083	0.000211774	0.00341406		CEP55	0.785524	0.00084631	0.010281
TMA7	-0.666857	0.0027258	0.0252052		MLLT3	0.783493	0.00678776	0.0491475
NAT14	-0.66603	0.00127122	0.0140227		NHSL1	0.782895	0.00229128	0.0220799
ARL2BP	-0.66569	0.000993402	0.0116313		RBM38	0.782474	3.93613e-07	1.67951e-05
LPGAT1	-0.665652	8.92957e-05	0.00165947		CENPF	0.781067	9.91268e-05	0.0018031
DEF6	-0.665587	0.00651732	0.0476114		TNFRSF21	0.780091	0.000887027	0.0106474
EID2	-0.663682	0.000364473	0.00530264		ECT2	0.779007	3.21162e-07	1.40175e-05
PHC2	-0.663083	0.000714157	0.00898089		SGO1	0.778844	0.000151059	0.00257311
PIGM	-0.662468	0.000373881	0.00542112		URB2	0.77707	1.97197e-05	0.000472419
DNAJB2	-0.659482	0.00046904	0.00648303		SAT1	0.776836	0.00266258	0.0247541
HEBP1	-0.658866	0.00049064	0.00671664		DLC1	0.776196	0.00482116	0.0382328
ISCU	-0.658257	0.00016153	0.00271905		SOCS3	0.776109	0.000264773	0.00409896
B4GALNT4	-0.657059	0.000123466	0.00217211		MED18	0.775729	0.000719097	0.00900999
KIAA0895L	-0.656959	0.000737087	0.0091951		ZNF83	0.774483	0.00296835	0.0268971
PLXNB2	-0.655805	1.44516e-05	0.000363607		TRDMT1	0.772943	0.00144067	0.0154353
EID1	-0.655495	2.83019e-05	0.000647377		PCDH1	0.771945	0.000303923	0.00460123
CCDC115	-0.655343	0.0029038	0.0264941		TACSTD2	0.771351	0.00262517	0.0244992
HSPB11	-0.653129	0.0049456	0.0388959		SLC25A30	0.771144	0.00432143	0.0353821
DOCK3	-0.652948	0.000587747	0.00768417		ATP2B4	0.770441	3.53117e-05	0.000769633
TOM1L2	-0.651611	0.00561354	0.0427192		KDM7A	0.770355	3.44916e-05	0.000754635
NBPF26	-0.651062	0.00132512	0.0144684		SGO2	0.769749	3.78836e-05	0.000814307
CAB39L	-0.64977	0.00177244	0.0181725		DDX58	0.769609	0.00159954	0.0168015
FGFBP3	-0.649113	0.00451474	0.0364087		SHANK2	0.768598	0.0064664	0.0474408
HMGN3	-0.647983	0.00434118	0.0354423		FAM124A	0.768451	0.00300403	0.0271006
FJX1	-0.647577	0.00214342	0.0209255		DDX21	0.767345	1.39528e-05	0.000354565
ZFYVE19	-0.64515	0.00221935	0.0215441		ZNF267	0.766939	0.000370352	0.00537449
CDK19	-0.645079	0.0054767	0.041901		GTSE1	0.766749	5.02472e-05	0.00102915
OXR1	-0.642753	0.00179733	0.0183387		SKA3	0.766183	0.000653128	0.00837303
NYNRIN	-0.641681	0.00232326	0.0223129		LGR4	0.764943	5.16404e-07	2.08118e-05
CRACR2B	-0.641053	0.00156368	0.0165159		ZNF100	0.761722	3.38172e-05	0.000743674
GOLGA6L9	-0.640218	0.00620936	0.0462279		CENPI	0.761662	0.00537075	0.0413361
JAK1	-0.638474	0.00180657	0.0183905		SEPTIN10	0.761656	1.23428e-05	0.000320083
PANX2	-0.638134	0.00617826	0.0460779		FGD6	0.761171	0.000325165	0.00482071
CEMIP2	-0.637236	0.00394141	0.0329307		ST6GAL1	0.760945	6.52289e-05	0.00127871
INTU	-0.634169	0.0060116	0.0451278		PARD6B	0.759229	0.00530358	0.0410154
KLHL17	-0.633804	0.00173018	0.0178031		RACGAP1	0.759064	9.40539e-06	0.000252079
PMVK	-0.633492	0.000796969	0.00979425		FUT9	0.756597	0.00537155	0.0413361
MSANTD3	-0.632817	0.000417456	0.00590324		KIF16B	0.754481	0.000696435	0.00882272
NBPF14	-0.632393	0.00406263	0.0336324		PLEKHG3	0.753997	0.00242237	0.0229817
EEF1A2	-0.632191	0.00273367	0.0252644		MEST	0.753101	5.58022e-05	0.00112213
GTPBP6	-0.631617	0.00210914	0.020685		SRC	0.752723	0.00216071	0.0210344
TTC3	-0.630815	0.000246503	0.00387915		ADGRG5	0.750942	0.00518036	0.0402805
TRANK1	-0.629605	0.00627853	0.0466013		PPM1H	0.750905	0.000300502	0.00455747
FOXP1	-0.628133	0.000584948	0.00765925		CTH	0.750561	0.00526109	0.0407604
LMF1	-0.62804	0.00438973	0.0357366		REXO2	0.750454	0.000397778	0.0056875
AJUBA	-0.62606	0.00231128	0.0222477		KIF11	0.750162	9.59929e-06	0.000256076
SLC35B3	-0.62398	0.0034452	0.0297644		PIMREG	0.746579	3.40321e-06	0.000103871
MCRIP2	-0.622613	0.00494511	0.0388959		PRR11	0.745684	3.80264e-05	0.000815334
FAHD1	-0.621887	0.00075046	0.00934154		ZNF649	0.74452	1.76958e-06	5.87112e-05
KIFC3	-0.621504	0.00113344	0.0128244		NTAN1	0.743929	0.00130535	0.0142889
LRP10	-0.621018	6.22092e-06	0.000177255		SPRED1	0.742985	8.48784e-08	4.43388e-06
MARCKS	-0.618751	9.593e-05	0.00175988		ZNF836	0.74239	0.00401002	0.0333255
NOTCH1	-0.617515	0.000219187	0.0035072		MAN2A1	0.742115	0.000154373	0.00261399
ALCAM	-0.615868	0.00648789	0.0475084		MASTL	0.741693	0.000743525	0.00926867
FNDC3A	-0.611875	0.000831118	0.0101395		ZNF93	0.741647	1.10132e-05	0.000290183
SEMA3F	-0.610101	0.00325214	0.0285579		ZNF808	0.741095	0.00384641	0.0323102
NCBP2AS2	-0.605535	0.00331941	0.0289612		TNPO1	0.739432	0.000151845	0.00258393
TTC8	-0.605277	0.00405564	0.0336069		UBE2J1	0.739349	0.00144969	0.0154903
ZNF711	-0.604979	0.00115537	0.0130211		HACL1	0.738427	9.54019e-06	0.000254896
LINC00674	-0.604893	0.00692243	0.0499119		CDCA5	0.738061	1.61363e-06	5.41655e-05
SLC45A3	-0.603307	0.00140892	0.0151518		LOC728485	0.737733	0.000659846	0.00843404
PDLIM7	-0.603226	0.00163794	0.0170794		SRI	0.737205	0.00110887	0.012613
ZNRF3	-0.601287	0.00173942	0.0178554		NEMP1	0.736848	9.657e-07	3.47267e-05
ZKSCAN1	-0.599795	0.000553702	0.00733409		GOT1	0.736194	0.000317692	0.00474649
TTC28	-0.595248	0.0045342	0.0365123		CCDC18	0.733907	9.55779e-05	0.00175608
TMEM102	-0.593982	0.00396271	0.0330444		POU2F1	0.733885	7.92159e-05	0.00149646
ADA2	-0.593626	0.000617386	0.00799851		DHRSX	0.730811	7.53547e-05	0.00143458
SEPTIN8	-0.592919	0.000365762	0.00531564		CMTM7	0.728523	0.000673721	0.0085666
STK26	-0.592103	0.00054773	0.00727739		ZNF22	0.728403	9.17369e-05	0.00169565
PPL	-0.590278	0.00031814	0.00474649		ARHGAP28	0.726888	2.78414e-06	8.66723e-05
SLC6A9	-0.588629	0.00605288	0.0453567		MALT1	0.725717	0.0010191	0.0118835
DTWD1	-0.58737	0.00375952	0.0317984		PRKAR2B	0.724447	4.3022e-05	0.000901046
TMEM9	-0.587252	0.000722703	0.00903537		GPSM2	0.723321	0.000457157	0.00635238
LAMB2	-0.587249	0.000265959	0.00411361		PAPOLA	0.722926	0.00166409	0.0172955
LPIN1	-0.586579	0.00319499	0.0282348		CLSPN	0.720027	0.000342343	0.00504053
CCNG1	-0.585075	2.4315e-06	7.68094e-05		ESCO2	0.719282	0.00055193	0.00732193
CD46	-0.583363	0.000186371	0.00305916		BUB1B	0.718701	3.32566e-07	1.44418e-05
PLA2G15	-0.582584	0.00536488	0.0413361		CPZ	0.717088	7.26448e-06	0.000203607
FAM83F	-0.581957	0.00617762	0.0460779		POLR3G	0.717007	0.00121494	0.0135149
ANKRD13D	-0.579435	0.00366184	0.031172		LINGO1	0.716899	0.000114518	0.00203768
ZFP90	-0.578943	0.000864667	0.0104155		CENPU	0.715666	5.42055e-06	0.000157059
TMEM167B	-0.576209	0.000951133	0.0112587		KIFC1	0.714982	3.88073e-07	1.66e-05
PHPT1	-0.575388	0.000940583	0.011173		PUS7	0.714477	1.32396e-05	0.000339591
STK38	-0.573461	0.00503306	0.0393671		HJURP	0.714222	0.000410706	0.00583182
NDUFAF8	-0.570817	0.00169989	0.0175652		ZC3HAV1	0.713214	3.66375e-05	0.000792488
TMEM25	-0.570608	0.00670396	0.048664		CASP8AP2	0.711514	7.90508e-06	0.000219056
XPR1	-0.57056	0.00173871	0.0178554		CERT1	0.710414	0.000474075	0.00653682
C4orf3	-0.568066	0.000393494	0.0056482		ROR2	0.710383	1.21379e-05	0.000315458
NISCH	-0.566683	6.85304e-05	0.00133428		AIF1L	0.709707	3.8263e-06	0.000115347
STAT6	-0.563789	0.00610138	0.045642		FAM83D	0.707905	0.000365987	0.00531564
C1RL	-0.560647	0.00479457	0.0381276		PAQR3	0.707777	3.72505e-05	0.000803721
STT3B	-0.559401	1.50513e-05	0.000376871		FERMT2	0.707254	0.00017922	0.00295877
EHD1	-0.559176	0.00185365	0.0187561		TBC1D31	0.706598	0.000952389	0.0112587
TYK2	-0.55504	0.00389749	0.0326434		NUP155	0.706282	6.72354e-05	0.00131354
P3H1	-0.553494	0.00179252	0.0183146		RASSF8	0.704841	4.13742e-06	0.000122784
UBE2H	-0.553118	0.000186363	0.00305916		283174	0.703109	0.00425641	0.0349666
CERS6	-0.553009	0.000778497	0.00961379		PRDX1	0.702908	0.000130294	0.00227718
RHPN1	-0.551376	0.00579162	0.0438797		KIF23	0.702714	0.000114277	0.00203551
KLC4	-0.550725	0.000949394	0.0112482		SPDL1	0.702707	3.65474e-05	0.000791915
FAM89B	-0.550029	0.00106338	0.0122459		MELK	0.701972	1.61428e-05	0.000399435
MNT	-0.548731	0.00206838	0.0204371		RBL1	0.699432	0.00284999	0.0261282
PHF8	-0.547267	0.000351494	0.00514531		XRCC2	0.698335	7.79822e-05	0.00147804
ARL6IP5	-0.546335	0.000273023	0.00419639		POLQ	0.697469	5.42289e-05	0.00109692
SLC43A3	-0.543966	0.00287291	0.0262822		PELI1	0.697308	3.11682e-05	0.000697039
OPN3	-0.542974	0.00320491	0.0282642		FIGNL2	0.696535	0.00537144	0.0413361
PLD3	-0.540736	0.00215559	0.0210323		NUSAP1	0.694502	1.50722e-05	0.000376871
ABHD17C	-0.537764	0.000594762	0.00774708		RALY	0.693444	3.89677e-05	0.00083136
PALM	-0.534696	0.00133802	0.0145637		MPP6	0.692684	6.03625e-05	0.00119699
NUMBL	-0.533056	0.00535364	0.0413095		NUF2	0.692526	5.82075e-05	0.00116503
MLLT11	-0.532108	0.00452715	0.0364745		AGO2	0.692151	0.00237899	0.0226578
POLR2G	-0.529733	0.00451314	0.0364087		PELI2	0.690225	0.000577124	0.00758576
CD59	-0.52827	0.000530639	0.00710542		POLE2	0.689499	0.000546609	0.00726821
NSMF	-0.527857	0.000668842	0.00852352		CDC20	0.689319	6.04931e-06	0.000172652
PDCL3	-0.525603	0.00450555	0.0363914		PPP1R2	0.689089	0.00512371	0.0399668
CHMP1B	-0.524593	0.00103388	0.0120068		CIT	0.68825	0.00131691	0.014397
FRMD8	-0.523781	0.00643313	0.0473391		FAM160A2	0.688125	0.00450623	0.0363914
NECTIN3	-0.523408	0.00209465	0.02059		FGFR1	0.688115	2.77719e-05	0.000636859
ARVCF	-0.521599	0.0013576	0.014702		SMC4	0.685462	2.95554e-05	0.000667057
CAMLG	-0.520779	0.00518772	0.0403194		JARID2	0.684529	1.61441e-05	0.000399435
ADAMTS7	-0.519567	0.00443583	0.0360093		BEND3	0.682916	0.00050707	0.00687571
MAGED2	-0.516385	0.000354158	0.0051701		PTTG1	0.681714	1.55666e-05	0.000387713
TMEM68	-0.514581	0.00488831	0.0385868		TRIM27	0.680504	0.000198714	0.00322474
LIMK2	-0.509833	0.0034538	0.0298153		CKMT1B	0.679305	0.00106619	0.0122501
MAGEF1	-0.507502	0.00110226	0.0125628		ZFYVE9	0.678334	1.64506e-05	0.000405426
C8orf82	-0.506146	0.00130652	0.0142926		COX10	0.677874	0.00063273	0.00814806
TOMM34	-0.505783	0.00177894	0.0182174		GAS2L3	0.677104	0.00115748	0.0130363
GRAMD4	-0.505463	0.00600702	0.0451132		CCT5	0.676812	1.47541e-05	0.000370538
ZNF395	-0.5042	0.00504775	0.039446		CSE1L	0.675538	1.99408e-05	0.000476386
NRSN2	-0.503603	0.00180074	0.0183421		C18orf54	0.675247	0.00118205	0.0132348
LINC00205	-0.502822	0.00348625	0.0300803		LRRCC1	0.674409	0.00318162	0.0281617
ABLIM1	-0.502108	0.00215843	0.0210344		RECQL4	0.673791	1.12754e-05	0.000295753
BAZ2B	-0.502055	0.00639822	0.0472038		RPF2	0.672877	0.000105473	0.00190401
CUL7	-0.500496	0.00460547	0.0369291		EIF5AL1	0.672795	3.58708e-05	0.000780828
FLYWCH1	-0.499512	0.0022731	0.0219789		AGTPBP1	0.671598	3.03932e-05	0.000680593
KHNYN	-0.49784	0.00211977	0.0207655		KIF15	0.671355	0.000913728	0.0108993
APOE	-0.495971	0.000787879	0.00970868		SDC4	0.670518	0.00438735	0.0357342
VWA1	-0.495021	0.00100925	0.0117927		SLC7A11	0.669693	0.000229309	0.00365551
SCARB2	-0.494698	0.00116385	0.0130822		NCAPH	0.668613	5.95305e-05	0.00118323
HDAC6	-0.491301	0.000848975	0.0102872		CYP51A1	0.668332	0.00261275	0.0244099
CCNL2	-0.491217	0.00210139	0.0206444		RASSF3	0.668323	0.000600496	0.00780079
PRDX5	-0.490757	0.00309419	0.0276286		MCM8	0.668303	5.69351e-06	0.000164136
METTL8	-0.487477	0.00307938	0.0275251		KIF20A	0.668043	3.015e-05	0.000676217
DAZAP2	-0.486419	0.00314455	0.0279619		ZNF26	0.667403	0.00633021	0.0468228
ASAP3	-0.485451	0.00343971	0.0297535		TMEM135	0.666278	0.00135766	0.014702
CCDC120	-0.482586	0.00292029	0.026588		MMD	0.664279	0.00366703	0.0312006
TIA1	-0.482211	0.00277097	0.0255402		IGSF3	0.663888	0.00205658	0.0203793
SPINT2	-0.479841	0.000580448	0.00761777		CBLL1	0.663463	7.83875e-05	0.00148408
C11orf54	-0.479138	0.00241285	0.022904		LCLAT1	0.660757	0.0016954	0.0175294
HLA-E	-0.478439	0.000783419	0.00966066		PKIA	0.660237	0.000758966	0.00942007
TSPAN13	-0.470794	0.00136428	0.014755		TACC3	0.659824	3.1425e-06	9.67745e-05
SPPL2B	-0.469584	0.00300662	0.0271006		WDR91	0.659466	0.00184635	0.0187067
SFXN5	-0.46908	0.00548747	0.0419085		CD24	0.658791	0.000472156	0.00651825
FKBP9	-0.467743	0.00568197	0.0431459		KRT19	0.657349	0.000809002	0.00991201
TRIR	-0.466085	0.00212713	0.0207902		ACAT2	0.654213	0.00492925	0.0388206
TRIM24	-0.457559	0.00291069	0.0265428		LIN28A	0.653514	1.40513e-05	0.00035654
ARAP1	-0.456327	0.00193816	0.0194399		KIF18A	0.652489	0.00171253	0.0176745
ATF6B	-0.454836	0.00603195	0.0452212		ENO1	0.650055	1.67921e-05	0.000411478
MAT2B	-0.453718	0.00545997	0.0418502		ZIK1	0.649685	2.88011e-05	0.000655207
ATP6V1F	-0.436523	0.00372119	0.0315675		IRF2BP2	0.649277	0.000481251	0.00660921
RAB40C	-0.435604	0.00626548	0.0465246		CPE	0.6486	0.000958969	0.0112976
FUCA2	-0.433862	0.00321132	0.0282803		ABCG2	0.645842	0.00292587	0.0265965
HIGD1A	-0.427948	0.00496297	0.0389967		LPCAT1	0.644285	0.000480395	0.00660803
GABARAP	-0.423662	0.00386945	0.0324561		CDC25A	0.643782	3.25609e-05	0.000723469
IP6K2	-0.420444	0.00555106	0.0423023		SMC6	0.643688	8.93587e-06	0.000241075
SNN	-0.415317	0.00383491	0.032261		TMEM65	0.642755	0.000335358	0.00494616
HEXA	-0.414442	0.00639033	0.0471861		LIN28B	0.64266	0.00025113	0.00393251
NKTR	-0.405882	0.00329807	0.0288337		ZNF613	0.641727	0.00390947	0.0327118
YIPF3	-0.401069	0.00646205	0.0474298		WARS1	0.640611	0.00117723	0.0131981
TRO	-0.398308	0.00486019	0.0384748		FARSB	0.640504	5.7974e-06	0.000166292
QPRT	-0.377705	0.00315632	0.0280229		TRERF1	0.640502	0.00238152	0.0226694
OS9	-0.352197	0.00654874	0.0478002		IPO11	0.640371	4.13987e-05	0.000871303
					HMMR	0.6402	0.000494812	0.00673735
					KIF2C	0.640186	1.12763e-05	0.000295753
					EXO1	0.6383	0.000103517	0.00187303
					SMS	0.637565	0.00401001	0.0333255
					RBM27	0.637559	9.84813e-05	0.00179707
					ZNF493	0.637192	0.00168721	0.0174658
					HELLS	0.636889	4.07363e-05	0.00086053
					HK2	0.636841	0.00542019	0.041617
					BLVRA	0.636687	0.00289514	0.0264291
					TRIM25	0.636286	0.000255545	0.00397976
					RIF1	0.634936	0.000715924	0.00899651
					KLHL15	0.634832	0.00433951	0.0354423
					HUNK	0.634411	0.00489183	0.0385969
					BOP1	0.634141	4.3718e-05	0.000913391
					CREB1	0.634084	4.75489e-05	0.000976773
					ZNF44	0.633932	0.00428782	0.0351741
					AUNIP	0.632754	0.00069861	0.00884373
					MAP3K1	0.632167	0.00335814	0.0292397
					ESPL1	0.631584	0.000184576	0.0030355
					POLA1	0.631093	0.00035156	0.00514531
					SLCO2A1	0.630356	0.0020187	0.0200735
					MYCN	0.62924	0.00471777	0.0375692
					ZNF256	0.629157	0.00297924	0.0269673
					RAPH1	0.628778	0.000435259	0.00609469
					MCUB	0.628216	0.00139471	0.0150273
					C21orf91	0.628116	0.000415069	0.00588889
					CKAP5	0.62756	9.84709e-05	0.00179707
					LDHA	0.627375	0.00159766	0.0167921
					PROSER1	0.626044	0.00109102	0.0124678
					UGP2	0.623689	0.000886888	0.0106474
					SASS6	0.623217	0.00246114	0.0232852
					SERPINB6	0.622912	0.00456458	0.0366556
					MCM4	0.621903	0.000514106	0.00694914
					WEE1	0.621668	0.000758439	0.00942007
					TAF3	0.61929	0.00519573	0.0403451
					HSP90AA1	0.618839	0.00120149	0.0134087
					CCNB2	0.61712	7.50516e-06	0.000208987
					ZNF765	0.613924	0.00203193	0.0201699
					IARS1	0.613703	1.99059e-06	6.49137e-05
					EPB41L5	0.613353	0.00130167	0.0142668
					DHTKD1	0.613067	0.00306166	0.0274668
					NDC1	0.61245	1.26448e-05	0.00032665
					ZNF420	0.611098	0.00396953	0.0330829
					C1orf216	0.610618	0.00400384	0.0333226
					PIAS1	0.610297	0.00166721	0.0173005
					ZNF544	0.609926	0.00039789	0.0056875
					NUP93	0.609906	3.98521e-05	0.000846624
					TUBA1B	0.607989	5.08359e-05	0.00103685
					ORC1	0.607979	0.000406975	0.00579322
					PKMYT1	0.607533	0.00264308	0.0246086
					CUL1	0.607302	0.000211159	0.00341131
					GMPS	0.606545	8.79236e-06	0.000238255
					ZBTB21	0.606533	0.00691374	0.0498702
					LIN9	0.606195	0.00266849	0.0247821
					ATAD5	0.605329	0.00334682	0.0291707
					ALDH4A1	0.603785	6.98272e-05	0.00135645
					MAPK14	0.603347	0.00409887	0.0338997
					FER	0.602752	0.00301503	0.0271479
					SLC5A6	0.60244	0.000481252	0.00660921
					FAM126A	0.601898	0.000666032	0.00849402
					KIAA1671	0.601511	0.000482972	0.00662753
					PARP14	0.601128	0.000842183	0.0102441
					RPUSD3	0.600756	0.00360285	0.0308371
					MCM3	0.599364	0.00085818	0.0103592
					ARID3B	0.598072	0.000654584	0.00838542
					TICRR	0.596783	0.0033309	0.0290468
					RBM12	0.596522	0.000125936	0.00220877
					RTKN2	0.596504	0.00117629	0.0131962
					ZNF566	0.594929	0.00663476	0.0483208
					ERCC6L	0.594852	0.00112805	0.0127719
					CDT1	0.593176	0.000897579	0.010759
					WDHD1	0.59148	0.000449844	0.00627841
					CNN3	0.58957	0.00154431	0.0163315
					CNOT10	0.588761	0.000161356	0.00271905
					KIF18B	0.588288	0.000701756	0.00887701
					C1QBP	0.58802	1.00632e-05	0.000267205
					NAP1L3	0.587819	0.00410202	0.0339094
					RAB15	0.587246	0.00110497	0.012577
					MSH2	0.586807	0.000286395	0.0043667
					VARS1	0.586524	2.76032e-05	0.00063384
					NAV1	0.585809	0.00630225	0.0467014
					TJP1	0.585485	0.00297298	0.0269248
					BORA	0.585112	0.00228762	0.0220571
					CHAF1A	0.584902	0.000546496	0.00726821
					PKN3	0.584613	0.000639357	0.00822198
					MIS18BP1	0.58455	6.35635e-05	0.00125179
					NAA15	0.584509	0.000146431	0.00251172
					TRIP13	0.583912	9.28495e-05	0.00171437
					LOC644936	0.583584	0.00602571	0.0451942
					TTI1	0.583307	0.000520765	0.00700602
					KLF7	0.582852	0.00158458	0.016675
					VRK1	0.582772	0.000138299	0.00238695
					TP53I11	0.582483	0.0016142	0.0169037
					YWHAH	0.581921	0.00161123	0.0168933
					CENPQ	0.581862	0.00210483	0.0206545
					ATP11C	0.581403	2.33346e-05	0.000550041
					NUP153	0.581062	0.000282614	0.00432057
					RRS1	0.580394	0.000268562	0.00414266
					CHML	0.578763	0.00171054	0.0176646
					DTL	0.578387	0.000569192	0.00749874
					MGAT5	0.578225	0.00618383	0.0460779
					CXADR	0.576853	0.00666324	0.0484504
					NDC80	0.57622	0.00199113	0.0198684
					B3GNT7	0.575755	0.00364694	0.0311254
					MARS1	0.574405	0.000528968	0.00709413
					ARHGEF39	0.574227	0.00258705	0.0242358
					ZNF721	0.572845	7.63273e-05	0.00144828
					RFC3	0.572468	0.000176245	0.00292089
					UBE2C	0.572415	0.000111286	0.00199465
					MTARC1	0.570513	0.00314816	0.027965
					GPI	0.569315	0.000136395	0.002368
					IL4R	0.569258	0.00675006	0.0489572
					HAUS6	0.568813	0.000318471	0.00474649
					GCN1	0.568693	0.000431027	0.00605025
					PDSS1	0.568295	0.00647506	0.0474644
					AMD1	0.567267	0.000497183	0.00676303
					TRIM59	0.566776	0.000111981	0.00200273
					CTPS1	0.566746	0.000173758	0.00289647
					CIP2A	0.566347	0.000659855	0.00843404
					MSH6	0.566132	0.000928828	0.0110563
					ACTB	0.56587	0.00302453	0.0272049
					LETM1	0.565525	0.00257738	0.0241716
					MCM6	0.564989	0.00131826	0.0144026
					C2orf69	0.564854	0.0018989	0.0191486
					NUP188	0.563042	0.00200094	0.0199548
					S100A13	0.561949	0.00533514	0.0411852
					HROB	0.561903	0.00259313	0.0242795
					LARS1	0.561662	3.28847e-05	0.00072695
					MMP15	0.561513	0.00121365	0.0135092
					ACAP2	0.559297	0.00133543	0.0145624
					TUBA1C	0.559188	0.00344338	0.0297644
					CDCA8	0.559162	0.000137824	0.00238315
					AURKB	0.55888	3.88005e-05	0.000828822
					GPRC5C	0.555979	0.00469374	0.0374647
					MAK16	0.555787	0.00250919	0.0236095
					SPIN4	0.555619	0.00140154	0.0150819
					NR2C1	0.555395	0.00670077	0.0486614
					LMNB1	0.554934	0.000757573	0.00941642
					LBR	0.554924	0.00166632	0.0173005
					DBF4	0.554024	0.000939572	0.0111687
					FRMD4A	0.553522	0.00642975	0.0473346
					GNAQ	0.550967	0.00364713	0.0311254
					GLUD2	0.550734	0.0064544	0.0474298
					SRFBP1	0.549253	0.00164008	0.0170809
					INPP5F	0.549189	2.93977e-05	0.00066525
					FAM111B	0.548825	0.00283159	0.0259816
					NCAPD3	0.548687	0.00298616	0.0269872
					TOP2A	0.548318	0.00153556	0.0162489
					SFPQ	0.546423	2.08436e-05	0.000495881
					ANKRD40	0.545852	0.000956537	0.0112847
					ST13P4	0.545775	0.000965164	0.0113394
					XPOT	0.54532	0.00016277	0.00273724
					E2F1	0.545245	0.00243592	0.0230974
					GEN1	0.544834	0.00309366	0.0276286
					CDC25C	0.544685	0.00146819	0.0156616
					CORO2A	0.544499	0.00454036	0.0365123
					CDC6	0.543488	0.000212679	0.00342222
					EIF3B	0.543306	0.000234017	0.00372081
					NUP50	0.543267	0.000451511	0.00629058
					METTL1	0.542489	0.00630102	0.0467014
					PRIM1	0.542186	0.00138958	0.0149814
					POLR1B	0.542077	0.0044386	0.0360148
					CDK1	0.541895	0.00198852	0.0198539
					TUBGCP5	0.541005	0.0054833	0.0419046
					TANGO6	0.5392	0.00234475	0.0224065
					PLK4	0.538786	0.000376361	0.00544786
					INCENP	0.538776	0.00145161	0.0154944
					ZNF518B	0.53808	0.00233988	0.0223912
					PARPBP	0.537269	0.000980064	0.0114908
					NEDD1	0.537077	0.00161313	0.0169029
					DEPDC1	0.536823	0.0012762	0.0140635
					PAXIP1	0.536182	0.000622614	0.00806015
					WDR43	0.534385	0.00244494	0.0231702
					AHCTF1P1	0.532628	0.000387844	0.0055952
					ERMP1	0.532597	0.00128534	0.0141381
					DHX35	0.532567	0.00276249	0.0254856
					MCMBP	0.532244	0.000494537	0.00673735
					KDM2B	0.53224	9.75914e-05	0.00178463
					TIPIN	0.532158	0.00225756	0.0218779
					SIRT1	0.532063	0.000588968	0.00768841
					CHSY1	0.531962	0.00215772	0.0210344
					ATP2A2	0.531525	6.29471e-05	0.00124107
					EIF2AK2	0.531392	0.00193231	0.0193943
					KIF22	0.530946	4.51696e-05	0.000940284
					GLUD1	0.530706	8.38153e-05	0.00157296
					HSPA14	0.530594	0.000586593	0.00767492
					MYO1E	0.529618	0.00272519	0.0252052
					ELOA	0.528728	0.000384756	0.00556
					FANCI	0.527692	0.0011264	0.0127701
					KLF13	0.526747	0.00249466	0.0235114
					CCT3	0.525875	4.19863e-05	0.000882587
					RGS3	0.525723	0.0037492	0.0317402
					KIF26A	0.525649	0.000399009	0.00569402
					ZNF320	0.52547	0.00415007	0.0342241
					LMNB2	0.524982	0.00162304	0.016986
					PWP2	0.524079	0.000908023	0.0108614
					SESTD1	0.523858	0.00173184	0.0178095
					RABEP1	0.523371	0.00522348	0.0404873
					SRM	0.52199	0.00171979	0.0177348
					CHEK1	0.521478	0.00123655	0.0137194
					METTL2A	0.520967	0.00229541	0.0221074
					BARD1	0.52096	0.0046853	0.0374188
					FBXO45	0.518167	0.00330515	0.0288662
					ZNF273	0.517959	0.00548451	0.0419046
					TAF5L	0.517723	0.00394628	0.0329395
					TRAPPC10	0.517563	0.000909417	0.0108705
					MRPL23	0.517139	0.00198478	0.0198353
					ACLY	0.516877	0.005444	0.0417625
					TTLL4	0.516288	0.00107653	0.0123269
					GCDH	0.515509	0.00367078	0.0312171
					WDR4	0.514807	0.00314411	0.0279619
					HEATR1	0.513403	0.000388831	0.00560002
					TMEM167A	0.513154	0.000295953	0.00449886
					XRCC5	0.512336	5.51166e-05	0.00111356
					SLC38A2	0.511593	0.00489925	0.0386377
					PITPNB	0.510096	0.00470027	0.037482
					DNAJC6	0.509372	0.00395052	0.0329588
					SMC1A	0.509327	0.00365158	0.0311346
					E2F3	0.509136	0.00111063	0.0126163
					BIRC5	0.509036	0.000168678	0.00282553
					TOP1	0.508659	0.00642657	0.0473315
					POLA2	0.508632	0.00157013	0.0165535
					ITGA3	0.508204	0.00129215	0.0141806
					PFKL	0.507903	0.00300638	0.0271006
					TRAP1	0.507551	0.000178793	0.00295457
					STAT1	0.505943	0.00659305	0.0481032
					SRPK1	0.505744	0.000919235	0.0109497
					ATAD3A	0.503898	0.000554605	0.00734039
					PBX3	0.503756	0.00640483	0.0472119
					DEPDC1B	0.503406	0.00142739	0.0153312
					DDHD1	0.503356	0.00276355	0.0254856
					PPRC1	0.503294	0.000849216	0.0102872
					MDC1	0.502201	0.00215963	0.0210344
					HSPA4	0.501421	0.001909	0.0192053
					KNSTRN	0.500948	0.00329078	0.0287994
					BMPR1A	0.500444	0.00103805	0.0120471
					PGAM5	0.499011	0.00023599	0.0037377
					QKI	0.498498	0.00163284	0.0170573
					XPO4	0.497946	0.00338026	0.029352
					SOCS4	0.497464	0.00685722	0.0495458
					CCNB1	0.496952	0.000235966	0.0037377
					NLN	0.496016	0.000316678	0.00474409
					LIG3	0.495969	0.000397231	0.0056875
					PFAS	0.495046	0.000273817	0.00420483
					RFWD3	0.494967	0.00159323	0.0167558
					RNF2	0.494829	0.00221071	0.0214846
					NCAPG2	0.494533	0.00401727	0.0333696
					AGPAT2	0.494406	0.00380737	0.0320654
					CLUH	0.493993	0.000320301	0.00476507
					DARS2	0.49393	0.00296684	0.0268971
					NUFIP1	0.493542	0.0058607	0.0443444
					NCAPD2	0.493024	0.00109263	0.0124769
					NASP	0.492846	0.000842674	0.0102441
					DDX39A	0.492517	0.000479401	0.00659965
					DDX6	0.49246	0.00160673	0.0168564
					KBTBD2	0.491049	0.00265852	0.0247297
					CKS2	0.490271	0.00106625	0.0122501
					VOPP1	0.488956	0.00206574	0.0204346
					ZFYVE21	0.488494	0.00562821	0.0428119
					MTHFD1L	0.487992	0.00328793	0.0287891
					MTFP1	0.487099	0.00320171	0.0282642
					SAPCD2	0.486572	0.00254894	0.0239179
					HEATR3	0.486494	0.0043352	0.0354272
					PRPS1	0.486351	0.00264407	0.0246086
					EIF5A	0.484955	0.000850609	0.0102895
					RRBP1	0.484889	0.00177445	0.0181822
					STYX	0.484834	0.000717229	0.00900631
					NOP58	0.484729	0.000290169	0.00442032
					GRPEL2	0.484625	0.00331774	0.0289612
					TBL3	0.484187	0.000834852	0.0101778
					C1orf112	0.483053	0.00248666	0.0234877
					TCP1	0.482339	0.00420854	0.0346064
					NUP107	0.482157	0.000302498	0.00458371
					DCLRE1A	0.481238	0.00644063	0.0473537
					GLO1	0.480616	0.00404457	0.0335639
					UTP4	0.479968	0.0012391	0.0137302
					UTP18	0.479959	0.00121628	0.013521
					SLC27A4	0.479035	0.00479124	0.0381276
					SHLD2	0.477729	0.00634868	0.046919
					PDCD11	0.476868	0.000782484	0.00965608
					SPAG5	0.476848	0.00134757	0.0146205
					CGN	0.475628	0.00196901	0.0197165
					PTGES3	0.475598	0.000458781	0.00636688
					TONSL	0.475366	0.000390764	0.00561908
					LARP1	0.474584	0.00366182	0.031172
					SIPA1L1	0.474026	0.00342468	0.0296685
					PTPRA	0.473859	0.000982807	0.0115151
					SMPD4	0.472917	0.00108004	0.0123589
					PITPNA	0.472741	0.00286398	0.0262144
					NUP98	0.471564	0.00280944	0.0258393
					USP10	0.469476	0.000720365	0.00901929
					ATG3	0.469399	0.00688296	0.0497109
					COA7	0.468342	0.00292402	0.0265937
					AIDA	0.467401	0.00357193	0.0306347
					LSG1	0.466659	0.002966	0.0268971
					TSC22D1	0.466469	0.00145033	0.0154903
					SMC2	0.466153	0.00521175	0.0404369
					ZNF417	0.466071	0.00661848	0.0482644
					MED1	0.465365	0.00106374	0.0122459
					NUFIP2	0.464697	0.00248948	0.0234884
					CTCF	0.464626	0.00327167	0.0287016
					USP1	0.464064	0.00310255	0.0276889
					PSMD1	0.463763	0.00324015	0.0284869
					U2SURP	0.46336	0.00111666	0.0126765
					SOCS6	0.462124	0.00616647	0.046054
					PTPN9	0.461499	0.00232259	0.0223129
					IDE	0.461303	0.00397118	0.0330829
					CEP78	0.458631	0.00353046	0.0303853
					COBL	0.457894	0.00251187	0.0236218
					WDR18	0.457607	0.00206333	0.0204225
					PNPT1	0.456321	0.00270013	0.0250083
					UBR7	0.456255	0.00618374	0.0460779
					RLF	0.456145	0.00600447	0.0451132
					PTPN11	0.456109	0.00572789	0.0434736
					SMC3	0.455885	0.000578104	0.00759281
					NOL10	0.455359	0.00223702	0.0216911
					NAPG	0.455194	0.00599582	0.0451132
					CLIC4	0.45492	0.00228602	0.0220555
					ARPC1A	0.453548	0.00184308	0.0186957
					KPNA4	0.452608	0.00406461	0.0336325
					MTREX	0.452171	0.00104201	0.0120686
					GSPT1	0.451829	0.00291431	0.0265617
					ITM2C	0.449756	0.00668076	0.0485572
					NCLN	0.449403	0.00187753	0.0189778
					DHX33	0.448815	0.00355105	0.0305319
					ICMT	0.448481	0.00514645	0.0400895
					CACYBP	0.448453	0.00343244	0.0297206
					ORC2	0.448186	0.00248353	0.0234711
					MRPL42	0.44784	0.00299139	0.0270141
					NOC4L	0.447629	0.00427466	0.0350997
					GPS1	0.44676	0.00462718	0.0370715
					PPP6R3	0.445916	0.00357893	0.0306793
					APEH	0.442778	0.0020943	0.02059
					PGK1	0.441853	0.00410753	0.0339223
					BCL2L12	0.439172	0.00307325	0.0275245
					TAB3	0.438348	0.00231862	0.0222933
					STIP1	0.438282	0.0051224	0.0399668
					LAS1L	0.438003	0.00412083	0.0340157
					PGP	0.437777	0.00486706	0.0384897
					MSL2	0.436734	0.00605796	0.0453567
					PSMC3	0.434281	0.000955203	0.0112842
					CNOT1	0.434188	0.00492763	0.0388206
					FAF1	0.433568	0.00315937	0.0280355
					ANAPC1	0.433537	0.00307726	0.0275245
					NOC2L	0.432021	0.00645729	0.0474298
					ZNF268	0.432009	0.00536731	0.0413361
					SUV39H2	0.430518	0.00615717	0.0460191
					CWC22	0.427781	0.00675569	0.0489774
					ADSL	0.427107	0.00135169	0.0146559
					PPP1R15B	0.426526	0.00595278	0.0449237
					SMARCA5	0.424743	0.00209004	0.0205683
					LRPPRC	0.424528	0.00148704	0.015843
					SDAD1	0.424419	0.00208765	0.0205565
					SRRT	0.424413	0.00654415	0.0477871
					SEH1L	0.42409	0.00435377	0.0355113
					GTF2A1	0.423461	0.0046655	0.0372914
					NANOG	0.423411	0.00632261	0.0467868
					WDR36	0.422265	0.00233036	0.0223545
					UBA2	0.42198	0.00201114	0.0200331
					USP7	0.4208	0.00203095	0.0201699
					KPNB1	0.420746	0.00129793	0.0142349
					TBCD	0.419648	0.00337429	0.0293416
					SEPTIN9	0.417994	0.00282845	0.0259724
					CDCA7	0.41516	0.00296781	0.0268971
					PGAM1	0.414773	0.00471726	0.0375692
					DHX37	0.413046	0.00250576	0.0236031
					TMEM170A	0.412652	0.00651226	0.0475947
					RBBP6	0.412188	0.00376926	0.031865
					IWS1	0.411941	0.00300906	0.0271084
					MDH2	0.409322	0.0042787	0.0351161
					XPO5	0.408754	0.00287855	0.0263069
					TNPO3	0.408356	0.00239997	0.0228148
					NOLC1	0.408033	0.00137627	0.0148566
					EFTUD2	0.407744	0.00506248	0.0395431
					CPSF3	0.406139	0.00207443	0.0204719
					EARS2	0.402721	0.0027567	0.0254635
					FAM98B	0.401942	0.0036589	0.031172
					HNRNPM	0.401875	0.00321168	0.0282803
					EIF3CL	0.400947	0.000911465	0.0108816
					API5	0.400773	0.00317752	0.0281617
					MCM7	0.400481	0.00481474	0.0382328
					TMPO	0.39797	0.00647893	0.0474725
					IPO7	0.397658	0.00492367	0.0388124
					STARD7	0.397625	0.00221503	0.0215143
					GUF1	0.395761	0.00663791	0.0483208
					ELAC2	0.394978	0.00663	0.0483111
					RBMXL1	0.394648	0.00600231	0.0451132
					ETF1	0.393613	0.00639597	0.0472038
					CHERP	0.393161	0.00441833	0.0359013
					DDX18	0.391584	0.00307605	0.0275245
					CNOT9	0.391062	0.00267354	0.0248156
					USP36	0.390737	0.00364075	0.031116
					STAG2	0.390609	0.00381242	0.0320875
					NUP133	0.38992	0.00295095	0.0268102
					ANAPC7	0.388001	0.00521767	0.0404605
					ATP2C1	0.387599	0.0054059	0.041526
					PARN	0.387361	0.00501004	0.0392408
					SUPT16H	0.386369	0.00417858	0.0344096
					ZDHHC5	0.381896	0.00546716	0.0418839
					DROSHA	0.381887	0.0048814	0.03855
					NCL	0.380769	0.00458338	0.0367721
					NUP54	0.380163	0.00587455	0.0444099
					WAC	0.379167	0.00377201	0.0318726
					DESI2	0.377588	0.00436862	0.0355985
					ECPAS	0.372129	0.00351505	0.0302679
					SSRP1	0.369704	0.00645961	0.0474298
					LAPTM4B	0.368169	0.00302672	0.0272104
					RNF4	0.3676	0.00488005	0.03855
					XRCC6	0.364846	0.00433222	0.0354272
					IPO4	0.36354	0.00649897	0.0475381
					IPO5	0.362456	0.0064913	0.0475084
					DAPK1	0.361336	0.00577676	0.0437864
					H2AX	0.355317	0.00568219	0.0431459
					ATP5F1A	0.350042	0.00676529	0.0490055
					EIF3C	0.332282	0.00605633	0.0453567

## Sheet: Hallmark gene sets (iBMECs)
HD-corrected enriched						HD180 enriched
Name	P-value	Adjusted p-value	Odds Ratio	Combined score		Name	P-value	Adjusted p-value	Odds Ratio	Combined score
p53 Pathway	5.737e-06	0.0002754	2.95	35.55		G2-M Checkpoint	1.642e-38	8.209e-37	8.96	779.38
Coagulation	0.0001452	0.003484	2.94	25.99		E2F Targets	9.055e-35	2.264e-33	8.2	642.95
Myogenesis	0.0003491	0.004189	2.43	19.31		Mitotic Spindle	1.806e-14	3.01e-13	4.35	137.6
Epithelial Mesenchymal Transition	0.0003491	0.004189	2.43	19.31		mTORC1 Signaling	3.433e-10	4.291e-09	3.51	76.43
Estrogen Response Early	0.0008676	0.005949	2.3	16.21		Myc Targets V1	1.362e-07	1.362e-06	2.97	47.02
Apical Junction	0.0008676	0.005949	2.3	16.21		Glycolysis	4.088e-07	3.407e-06	2.87	42.24
KRAS Signaling Up	0.0008676	0.005949	2.3	16.21		UV Response Dn	6.801e-06	4.858e-05	2.97	35.35
Wnt-beta Catenin Signaling	0.004029	0.02418	3.89	21.47		Hypoxia	5.919e-05	0.00037	2.38	23.16
TNF-alpha Signaling via NF-kB	0.009837	0.04722	1.93	8.93		Estrogen Response Late	0.000335	0.001861	2.19	17.54
Complement	0.009837	0.04722	1.93	8.93		Myc Targets V2	0.0005668	0.002834	3.5	26.13
Estrogen Response Late	0.01987	0.08669	1.81	7.11		Epithelial Mesenchymal Transition	0.0007519	0.003418	2.1	15.1
Angiogenesis	0.03012	0.1033	3.13	10.98		IL-2/STAT5 Signaling	0.00314	0.01308	1.93	11.12
Cholesterol Homeostasis	0.02833	0.1033	2.36	8.41		Spermatogenesis	0.006067	0.02083	2.06	10.53
Apoptosis	0.02743	0.1033	1.86	6.68		Estrogen Response Early	0.006666	0.02083	1.83	9.17
IL-2/STAT5 Signaling	0.06609	0.2051	1.59	4.31		Interferon Gamma Response	0.006666	0.02083	1.83	9.17
Xenobiotic Metabolism	0.06837	0.2051	1.58	4.24		KRAS Signaling Up	0.006666	0.02083	1.83	9.17
Fatty Acid Metabolism	0.1547	0.4367	1.45	2.71		Androgen Response	0.009579	0.02817	2.18	10.13
Bile Acid Metabolism	0.1851	0.4454	1.49	2.52		Angiogenesis	0.01113	0.03093	3.23	14.51
Inflammatory Response	0.1856	0.4454	1.35	2.28		Notch Signaling	0.02169	0.05707	3.08	11.81
heme Metabolism	0.1856	0.4454	1.35	2.28		Hedgehog Signaling	0.03684	0.09209	2.67	8.82
Notch Signaling	0.2063	0.4714	2.01	3.17		Pperoxisome	0.05874	0.1398	1.74	4.94
IL-6/JAK/STAT3 Signaling	0.2552	0.5327	1.44	1.96		UV Response Up	0.08597	0.1954	1.51	3.7
Pperoxisome	0.2497	0.5327	1.4	1.94		TNF-alpha Signaling via NF-kB	0.1066	0.2316	1.4	3.14
Hypoxia	0.2789	0.5354	1.24	1.58		PI3K/AKT/mTOR Signaling	0.1155	0.2406	1.56	3.37
Glycolysis	0.2789	0.5354	1.24	1.58		IL-6/JAK/STAT3 Signaling	0.1529	0.2887	1.54	2.89
Apical Surface	0.3677	0.6789	1.42	1.42		Apical Junction	0.1617	0.2887	1.32	2.41
Adipogenesis	0.3937	0.6999	1.13	1.05		Inflammatory Response	0.1617	0.2887	1.32	2.41
UV Response Dn	0.412	0.7063	1.14	1.01		heme Metabolism	0.1617	0.2887	1.32	2.41
UV Response Up	0.5159	0.8539	1.03	0.68		Fatty Acid Metabolism	0.2146	0.3688	1.3	2
Androgen Response	0.5481	0.8769	1.02	0.61		Interferon Alpha Response	0.236	0.3688	1.36	1.97
Spermatogenesis	0.6559	1	0.9	0.38		Complement	0.2341	0.3688	1.24	1.8
Interferon Alpha Response	0.7075	1	0.83	0.29		KRAS Signaling Dn	0.2341	0.3688	1.24	1.8
PI3K/AKT/mTOR Signaling	0.764	1	0.77	0.21		Cholesterol Homeostasis	0.258	0.3908	1.39	1.89
Interferon Gamma Response	0.7712	1	0.81	0.21		Pancreas Beta Cells	0.3049	0.4483	1.48	1.76
mTORC1 Signaling	0.7712	1	0.81	0.21		Apical Surface	0.3697	0.5282	1.33	1.33
KRAS Signaling Dn	0.7712	1	0.81	0.21		Unfolded Protein Response	0.3918	0.5442	1.15	1.08
Oxidative Phosphorylation	0.8658	1	0.7	0.1		Reactive Oxygen Species Pathway	0.45	0.6081	1.18	0.95
Pancreas Beta Cells	0.8668	1	0.5	0.07		TGF-beta Signaling	0.5267	0.688	1.07	0.68
Reactive Oxygen Species Pathway	0.9154	1	0.4	0.04		Myogenesis	0.5366	0.688	1	0.62
Allograft Rejection	0.9317	1	0.6	0.04		Wnt-beta Catenin Signaling	0.5698	0.7122	1.02	0.58
DNA Repair	0.9406	1	0.53	0.03		Adipogenesis	0.6467	0.7886	0.93	0.4
Myc Targets V2	0.9463	1	0.34	0.02		Xenobiotic Metabolism	0.7478	0.8696	0.85	0.25
G2-M Checkpoint	0.9707	1	0.49	0.01		Allograft Rejection	0.7478	0.8696	0.85	0.25
Mitotic Spindle	0.9895	1	0.39	0		Apoptosis	0.7999	0.909	0.79	0.18
Protein Secretion	0.9921	1	0.2	0		p53 Pathway	0.8332	0.9258	0.77	0.14
Unfolded Protein Response	0.9967	1	0.17	0		Coagulation	0.8558	0.9302	0.71	0.11
E2F Targets	1	1	0.1	0		Bile Acid Metabolism	0.8989	0.944	0.62	0.07
Myc Targets V1	1	1	0.1	0		DNA Repair	0.9063	0.944	0.65	0.06
						Protein Secretion	0.9678	0.9876	0.43	0.01
						Oxidative Phosphorylation	0.9882	0.9882	0.48	0.01
